# Supplementary material for: Urogenital schistosomiasis is associated with signatures of microbiome dysbiosis in Nigerian adolescents
Source: Sci Rep. 2019 Jan 29;9:829. doi: 10.1038/s41598-018-36709-1 (PMC6351658; doi:10.1038/s41598-018-36709-1)
Supplement: Supplementary file 2 — Dataset 1 [file 41598_2018_36709_MOESM2_ESM.xlsx]

## Sheet: Phylum Relative Abundances
Kingdom	Phylum	AR001	AR002	AR003	AR004	AR005	AR006	AR007	AR008	AR009	AR010	AR011	AR012	AR013	AR014	AR015	AR016	AR017	AR018	AR019	AR020	AR021	AR022	AR023	AR024	AR025	AR026	AR027	AR028	AR029	AR030	AR031	AR032	AR033	AR034	AR035	AR036	AR037	AR038	AR039	AR040	AR041	AR043	AR044	AR045	AR046	AR047	AR048	AR049
Bacteria	Firmicutes	0.556707	0.920272	0.700704	0.703858	0.957247	0.728474	0.850375	0.672731	0.626087	0.652394	0.8291	0.574046	0.594853	0.623607	0.34505	0.874908	0.484704	0.684142	0.87235	0.773332	0.79088	0.910083	0.663662	0.863456	0.517798	0.695848	0.615734	0.326416	0.770222	0.747586	0.571947	0.524333	0.328888	0.849292	0.53569	0.818887	0.606185	0.634515	0.754866	0.661844	0.115698	0.657703	0.591259	0.48255	0.408428	0.759726	0.643636	0.644574
Bacteria	Bacteroidetes	0.364781	0.0262596	0.203616	0.20849	0.0117531	0.0697508	0.0576467	0.0177887	0.227958	0.276575	0.0364726	0.352287	0.0903716	0.0345149	0.358592	0.0279172	0.197597	0.198426	0.0255219	0.154379	0.0990103	0.0205807	0.305997	0.0324537	0.0497313	0.259013	0.310533	0.206918	0.0547145	0.157779	0.342609	0.276385	0.535425	0.0382855	0.274574	0.123712	0.0517194	0.0657032	0.118961	0.300632	0.0590177	0.205709	0.149008	0.435494	0.388354	0.14497	0.251766	0.316606
Bacteria	Proteobacteria	0.0161355	0.03617	0.0140846	0.0163783	0.014435	0.0786869	0.0170174	0.0140096	0.01184	0.020487	0.0945682	0.0203641	0.0208406	0.068817	0.0662923	0.00132454	0.28964	0.012386	0.0913056	0.0212846	0.0770125	0.00759413	0.00994549	0.0680265	0.058432	0.00938118	0.0526046	0.446219	0.067944	0.0148398	0.0549464	0.00899017	0.122427	0.0410461	0.115199	0.00940948	0.281536	0.273534	0.00637739	0.00654927	0.811744	0.0670623	0.0905592	0.00422939	0.0635723	0.0673077	0.0452526	0.0113064
Bacteria	Spirochaetae	0	0	0.0263767	0.019044	0	0.0183686	0.00486564	0.186741	0.0525843	0	0.000260518	0	0.0276091	0.188741	0.216382	0	0.0029939	0	0	0.00927337	0	0.000319081	0	0	0.158139	0.00218754	0.000671379	0.0141634	0.00513215	0.0477763	0	0.151178	0	0	0.0484079	0	0.0188496	0.000100823	0	0	0.000111284	0	0.143011	0.0313707	0.103502	0.00432692	0.0315107	0.00235436
Bacteria	Tenericutes	0.00989788	0.000178031	0.0214731	0.0213482	0.00011832	0.0207577	0.0123246	0.0911839	0.00471032	0.00386326	0.00586166	0.00414284	0.197116	0.0421464	0.00240634	0.0391248	0.00475953	0.00293718	0	0.0206222	0	0.0137205	0.00537163	0.00536221	0.0697582	0.00824534	0.00394929	0.00150076	0.0367804	0.0147251	0.000882168	0.0203527	0	0.000690156	0.00635877	0.017954	0.00891849	0	0.00892001	0.00417683	0.000185474	0	0.00827128	0.00985747	0.00619599	0.000813609	0.00757406	0.00268287
Bacteria	Actinobacteria	0.00447098	0.017002	0.0140088	0.0127637	0.0162098	0.0185237	0.013115	0.00893484	0.0709545	0.0204285	0.0326516	0.0119034	0.02274	0.00428112	0.00452958	0.037138	0.00602618	0.00202278	0.0101765	0.0103773	0.0330969	0.0342693	0.00638213	0.0292293	0.0569361	0.0220437	0.0135066	0.00257943	0.0419696	0.00307346	0.0274984	0.00955205	0.0132604	0.0695605	0.012598	0.0264462	0.0176812	0.0183835	0.0658163	0.0266649	0.0117961	0.068314	0.0109201	0.0144865	0.00994619	0.0226331	0.0148605	0.0217915
Bacteria	Cyanobacteria	0.0254283	0.000118687	0.00896295	0.00722902	0	0.0324863	0.0437414	0.00450791	0.00381107	0.00403887	0.00108549	0.0372564	0.0444635	0.0322015	0.00202888	0.0195879	0.0140867	0.0829616	0.000444211	0.00348855	0	0.0128271	0.00664805	0.00147198	0.0852058	0.00328131	0.000157972	0.000844179	0	0	0	0	0	0.000217944	0.00160164	0	0.00771118	0	0.0385561	0	0	0	0.00452296	0.0174504	0.01828	0	0.0039628	0.00021901
Bacteria	Elusimicrobia	0	0	0.00575716	0.00677721	0	0.00263738	0	0.000539869	0.00184131	0.0207504	0	0	0.000401295	0.00295158	0.00358592	0	0	0	0	0.00185467	0	0	0	0	0.00232019	0	0.000236957	0	0.000256608	0.000114682	0.00151229	0.000593101	0	0	0	0	0.00739962	0	0.000917011	0	0	0.000322997	0.00234894	0.00319702	0.000561625	7.39645e-05	0	0
Archaea	Euryarchaeota	0	0	0.00450519	0.00381783	0	0.0190822	0.000765659	0.00356314	0.000128463	0.000585343	0	0	0.00128414	0.00273885	0.000660564	0	0	0	0	0.00503411	0	0.000287173	0.00164872	0	0.00161802	0	0.00126377	0.000304842	0.0225244	0.00169729	0.000176434	0.00418292	0	0.000653832	0.00196022	0.00359081	0	0.000100823	0.00558543	0	0.000370947	0.000726744	9.9955e-05	0.00129879	0.000887729	0	0.00143811	0.000410644
Bacteria	Fusobacteria	0.0222763	0	0	0	0	0	0	0	0	0.000760946	0	0	0	0	0	0	0	0.0171243	0	0	0	0	0	0	0	0	0.000987323	0.00105522	0	0.0124085	0.000151229	0.00383955	0	0	0.00360968	0	0	0.00766258	0	0	0.00107575	0	0	0	0	0	0	0
Bacteria	Verrucomicrobia	8.47006e-05	0	8.53615e-05	0	0.00023664	0.0108598	0.000148192	0	8.56421e-05	0	0	0	0.000321036	0	0.000471832	0	0.000191916	0	0.000201914	0.000264953	0	0.000319081	0.000265922	0	0	0	0.000355436	0	0.000456191	0	0.000277253	0.000593101	0	0.000254268	0	0	0	0	0	0.000133659	0	0.000161499	0	0	0.000144935	0.000147929	0	0
Bacteria	Lentisphaerae	0.000217802	0	0.000407838	0.000293679	0	0.000372335	0	0	0	0.000117069	0	0	0	0	0	0	0	0	0	8.83178e-05	0	0	7.97766e-05	0	0	0	0	0	0	0	0	0	0	0	0	0	0	0	0	0	0	0	0	6.66045e-05	0.000126818	0	0	0
Bacteria	Chloroflexi	0	0	1.89692e-05	0	0	0	0	0	0	0	0	0	0	0	0	0	0	0	0	0	0	0	0	0	6.10575e-05	0	0	0	0	0	0	0	0	0	0	0	0	0	0	0	0	0	0	0	0	0	0	5.47525e-05
[truncated: 1 more columns]

## Sheet: Class Relative Abundances
Kingdom	Phylum	Class	AR001	AR002	AR003	AR004	AR005	AR006	AR007	AR008	AR009	AR010	AR011	AR012	AR013	AR014	AR015	AR016	AR017	AR018	AR019	AR020	AR021	AR022	AR023	AR024	AR025	AR026	AR027	AR028	AR029	AR030	AR031	AR032	AR033	AR034	AR035	AR036	AR037	AR038	AR039	AR040	AR041	AR043	AR044	AR045	AR046	AR047	AR048
Bacteria	Firmicutes	Clostridia	0.535423	0.500712	0.610638	0.599761	0.79014	0.58649	0.65817	0.639907	0.570355	0.537491	0.430767	0.465019	0.537468	0.582631	0.275786	0.290379	0.447472	0.660506	0.425473	0.583626	0.746163	0.810753	0.635128	0.38664	0.371016	0.488242	0.43845	0.267745	0.540245	0.620725	0.332703	0.454565	0.112173	0.330657	0.424651	0.743769	0.32461	0.341354	0.557834	0.565977	0.0919208	0.473312	0.523514	0.457207	0.327753	0.554771	0.437858
Bacteria	Bacteroidetes	Bacteroidia	0.364781	0.0262596	0.203616	0.20849	0.0117531	0.0697508	0.0576467	0.0177887	0.227958	0.276516	0.0364726	0.352287	0.0903716	0.0345149	0.358403	0.0279172	0.197597	0.198426	0.0255219	0.154379	0.0990103	0.0205807	0.305997	0.0324537	0.0497313	0.259013	0.310533	0.206918	0.0547145	0.157779	0.342609	0.276385	0.535425	0.0382855	0.274574	0.123712	0.0517194	0.0657032	0.118961	0.300632	0.0224794	0.205709	0.14446	0.435494	0.388354	0.14497	0.251766
Bacteria	Firmicutes	Bacilli	0.00382363	0.372678	0.0518239	0.0657164	0.00134096	0.0870644	0.12053	0.00556065	0.00468891	0.0779092	0.235031	0.0127203	0.0022205	0.030154	0.0547325	0.558853	0.0186927	0.00415639	0.411784	0.128326	0.00216372	0.0391832	0.00792448	0.238391	0.0208206	0.0943166	0.0199834	0.0347286	0.180737	0.0589692	0.0853434	0.0318714	0.120422	0.396985	0.0612689	0.0155689	0.235542	0.238783	0.0381393	0.0554015	0.00181764	0.035449	0.0387326	0.000965765	0.0522311	0.0940828	0.136557
Bacteria	Firmicutes	Erysipelotrichia	0.0161355	0.039968	0.0363071	0.0364614	0.164267	0.053244	0.0650316	0.0259137	0.0480024	0.0347694	0.158569	0.0785681	0.0548169	0.00935996	0.0124092	0.0256756	0.0185391	0.019064	0.0257642	0.0610938	0.0406299	0.0601468	0.0147587	0.236078	0.125778	0.0884271	0.0561589	0.0209872	0.046503	0.066607	0.137467	0.0361792	0.0284481	0.113186	0.0437942	0.0458155	0.0378159	0.0345824	0.15039	0.0280015	0.01213	0.0642765	0.026738	0.0190156	0.0188054	0.110133	0.0498546
Bacteria	Proteobacteria	Gammaproteobacteria	0.0150707	0.03617	0.0108788	0.0130348	0.014435	0.0757392	0.0167704	0.0140096	0.0110692	0.0171506	0.0937866	0.0178842	0.0201718	0.0679927	0.0651128	0.00104435	0.28964	0.0119704	0.091144	0.0174869	0.0765316	0.0074984	0.00789789	0.0675709	0.0583405	0.0089605	0.0449824	0.444249	0.0670886	0.0148398	0.0541651	0.00899017	0.121887	0.040247	0.111039	0.00933085	0.27842	0.273198	0.00479346	0.00628195	0.810372	0.0610869	0.0900845	0.000932463	0.0563074	0.0673077	0.0451887
Bacteria	Spirochaetae	Spirochaetes	0	0	0.0263767	0.019044	0	0.0183686	0.00486564	0.186741	0.0525843	0	0.000260518	0	0.0276091	0.188741	0.216382	0	0.0029939	0	0	0.00927337	0	0.000319081	0	0	0.158139	0.00218754	0.000671379	0.0141634	0.00513215	0.0477763	0	0.151178	0	0	0.0484079	0	0.0188496	0.000100823	0	0	0.000111284	0	0.143011	0.0313707	0.103502	0.00432692	0.0315107
Bacteria	Tenericutes	Mollicutes	0.00989788	0.000178031	0.0214731	0.0213482	0.00011832	0.0207577	0.0123246	0.0911839	0.00471032	0.00386326	0.00586166	0.00414284	0.197116	0.0421464	0.00240634	0.0391248	0.00475953	0.00293718	0	0.0206222	0	0.0137205	0.00537163	0.00536221	0.0697582	0.00824534	0.00394929	0.00150076	0.0367804	0.0147251	0.000882168	0.0203527	0	0.000690156	0.00635877	0.017954	0.00891849	0	0.00892001	0.00417683	0.000185474	0	0.00827128	0.00985747	0.00619599	0.000813609	0.00757406
Bacteria	Actinobacteria	Coriobacteriia	0.00386598	0.0166459	0.0137716	0.0126282	0.0162098	0.0174377	0.012621	0.00877288	0.0704834	0.0176774	0.0275281	0.0118158	0.02274	0.00420135	0.00443522	0.0357625	0.00602618	0.00182881	0.00985341	0.010002	0.0326161	0.0340459	0.00638213	0.0253741	0.0542191	0.0213285	0.0135066	0.00257943	0.0415704	0.00286704	0.0245495	0.00955205	0.00716984	0.0689066	0.012598	0.0251356	0.0143708	0.0141153	0.056813	0.0261303	0.00552712	0.0666586	0.00782148	0.0142201	0.00923963	0.0222263	0.0140296
Bacteria	Cyanobacteria	Melainabacteria	0.0254283	0	0.00896295	0.00722902	0	0.0324863	0.0437414	0.00450791	0.00381107	0.00403887	0.00108549	0.0372564	0.0444635	0.0322015	0.00202888	0.0195879	0.0140867	0.0829616	0	0.00348855	0	0.0128271	0.00664805	0.00147198	0.0852058	0.00328131	0.000157972	0.000844179	0	0	0	0	0	0.000217944	0.00160164	0	0.00144098	0	0.0385561	0	0	0	0.00452296	0.0172839	0.01828	0	0.0039628
Bacteria	Firmicutes	Negativicutes	0.00132496	0.00691354	0.00193486	0.00192021	0.00149872	0.00167551	0.00664394	0.00134967	0.00304029	0.0022243	0.00473275	0.0177384	0.000347789	0.00146249	0.00212324	0	0	0.000415639	0.00932843	0.000287033	0.00192331	0	0.00585029	0.00234816	0.000183173	0.0248622	0.101141	0.00295463	0.00273715	0.00128443	0.0164335	0.00171687	0.0678437	0.00846349	0.00597629	0.0137342	0.00821747	0.019795	0.00850319	0.0124637	0.00983011	0.0846657	0.00227398	0.00536166	0.0096382	0.000739645	0.0193666
Bacteria	Elusimicrobia	Elusimicrobia	0	0	0.00575716	0.00677721	0	0.00263738	0	0.000539869	0.00184131	0.0207504	0	0	0.000401295	0.00295158	0.00358592	0	0	0	0	0.00185467	0	0	0	0	0.00232019	0	0.000236957	0	0.000256608	0.000114682	0.00151229	0.000593101	0	0	0	0	0.00739962	0	0.000917011	0	0	0.000322997	0.00234894	0.00319702	0.000561625	7.39645e-05	0
Archaea	Euryarchaeota	Methanobacteria	0	0	0.00450519	0.00381783	0	0.0190822	0.000765659	0.00356314	0.000128463	0.000585343	0	0	0.00128414	0.00273885	0.000660564	0	0	0	0	0.00503411	0	0.000287173	0.00164872	0	0.00161802	0	0.00126377	0.000304842	0.0225244	0.00169729	0.000176434	0.00418292	0	0.000653832	0.00196022	0.00359081	0	0.000100823	0.00558543	0	0.000370947	0.000726744	9.9955e-05	0.00129879	0.000887729	0	0.00143811
Bacteria	Fusobacteria	Fusobacteriia	0.0222763	0	0	0	0	0	0	0	0	0.000760946	0	0	0	0	0	0	0	0.0171243	0	0	0	0	0	0	0	0	0.000987323	0.00105522	0	0.0124085	0.000151229	0.00383955	0	0	0.00360968	0	0	0.00766258	0	0	0.00107575	0	0	0	0	0	0
Bacteria	Actinobacteria	Actinobacteria	0.000605005	0.000356062	0.000237115	0.000135544	0	0.00108598	0.000493974	0.000161961	0.000471032	0.00275111	0.00512353	8.75248e-05	0	7.97724e-05	9.43663e-05	0.00137548	0	0.000193965	0.000323063	0.000375351	0.000480827	0.000223357	0	0.00385519	0.00271706	0.000715157	0	0	0.000399167	0.000206427	0.00294896	0	0.00609051	0.000653832	0	0.00131051	0.00331036	0.00426819	0.00900338	0.000534634	0.00626901	0.00165536	0.00309861	0.000266418	0.00070656	0.000406805	0.00083091
Bacteria	Proteobacteria	Epsilonproteobacteria	0	0	0.0027126	0.00304974	0	0.00130317	0	0	0.000171284	0.00263404	0.000651296	0.00172132	0.000588566	0	0.000188733	0.000178303	0	0	0.000161531	0.00375351	0	0	0.0020476	0.000455613	9.15863e-05	0	0.00027645	0.000234494	0	0	0.000100819	0	0	0	0.000358577	7.86308e-05	0.000545235	0	0.00145888	0.000267317	0	0	0	0.00073265	0.00416689	0	0
Bacteria	Verrucomicrobia	Verrucomicrobiae	8.47006e-05	0	8.53615e-05	0	0.00023664	0.0108598	0.000148192	0	8.56421e-05	0	0	0	0.000321036	0	0.000471832	0	0.000191916	0	0.000201914	0.000264953	0	0.000319081	0.000265922	0	0	0	0.000355436	0	0.000456191	0	0.000277253	0.000593101	0	0.000254268	0	0	0	0	0	0.000133659	0	0.000161499	0	0	0.000144935	0.000147929	0
Bacteria	Proteobacteria	Alphaproteobacteria	0.000647355	0	0.000294023	0.000293679	0	0.000682615	0	0	0.000214105	0.000351206	0.000130259	0.000583499	8.0259e-05	0.000744542	0.000188733	0	0	0.000193965	0	4.41589e-05	0	0	0	0	0	8.41361e-05	0	0	0.000855359	0	7.56144e-05	0	0	0	0	0	0.00257039	0	0	0	0.000853179	0	0.000349843	0	0.000398572	0	6.39161e-05
Bacteria	Proteobacteria	Betaproteobacteria	0.000108901	0	8.53615e-05	0	0	0.000620559	0.000246987	0	0.000385389	0.000351206	0	0.00017505	0	7.97724e-05	0.000802114	0.000101887	0	0	0	0	0.000160276	0	0	0	0	0	0	0	0	0	0	0	0.000231285	0.00018162	0	0	0	0	0	0	0	0	0.000124944	0	0	0	0
Bacteria	Proteobacteria	Deltaproteobacteria	0.000308552	0	0.000113815	0	0	0.000341308	0	0	0	0	0	0	0	0	0	0	0	0.000221674	0	0	0.000320551	9.57243e-05	0	0	0	0.000336545	0.00734568	0.00173526	0	0	0.000604915	0	0.00030838	0.000617508	0.00380092	0	0	0.000336078	0.000125047	0	0.000519326	0.00597545	0	0.00256427	0.00269942	0	0
Bacteria	Lentisphaerae	Lentisphaeria	0.000217802	0	0.0001233	9.03628e-05	0	0.00015514	0	0	0	0.000117069	0	0	0	0	0	0	0	0	0	8.83178e-05	0	0	7.97766e-05	0	0	0	0	0	0	0	0	0	0	0	0	0	0	0	0	0	0	0	0	6.66045e-05	0.000126818	0	0
Bacteria	Lentisphaerae	RFP12 gut group	0	0	0.000284538	0.000203316	0	0.000217196	0	0	0	0	0	0	0	0	0	0	0	0	0	0	0	0	0	0	0	0	0	0	0	0	0	0	0	0	0	0	0	0	0	0	0	0	0	0	0	0	0
Bacteria	Cyanobacteria	Chloroplast	0	0.000118687	0	0	0	0	0	0	0	0	0	0	0	0	0	0	0	0	0.000444211	0	0	0	0	0	0	0	0	0	0	0	0	0	0	0	0	0	0.0062702	0	0	0	0	0	0	0.000166511	0	0	0
Bacteria	Bacteroidetes	Cytophagia	0	0	0	0	0	0	0	0	0	5.85343e-05	0	0	0	0	0.000188733	0	0	0	0	0	0	0	0	0	0	0	0	0	0	0	0	0	0	0	0	0	0	0	0	0	0	0	0	0	0	0	0
Bacteria	Chloroflexi	Thermomicrobia	0	0	1.89692e-05	0	0	0	0	0	0	0	0	0	0	0	0	0	0	0	0	0	0	0	0	0	6.10575e-05	0	0	0	0	0	0	0	0	0	0	0	0	0	0	0	0	0	0	0	0	0	0
Bacteria	Bacteroidetes	Flavobacteriia	0	0	0	0	0	0	0	0	0	0	0	0	0	0	0	0	0	0	0	0	0	0	0	0	0	0	0	0	0	0	0	0	0	0	0	0	0	0	0	0	0.0365383	0	0.00454795	0	0	0	0
[truncated: 2 more columns]

## Sheet: Order Relative Abundances
Kingdom	Phylum	Class	Order	AR001	AR002	AR003	AR004	AR005	AR006	AR007	AR008	AR009	AR010	AR011	AR012	AR013	AR014	AR015	AR016	AR017	AR018	AR019	AR020	AR021	AR022	AR023	AR024	AR025	AR026	AR027	AR028	AR029	AR030	AR031	AR032	AR033	AR034	AR035	AR036	AR037	AR038	AR039	AR040	AR041	AR043	AR044	AR045	AR046	AR047
Bacteria	Firmicutes	Clostridia	Clostridiales	0.535423	0.500712	0.610638	0.599761	0.79014	0.58649	0.65817	0.639907	0.570355	0.537491	0.430767	0.465019	0.537468	0.582631	0.275786	0.290379	0.447472	0.660506	0.425473	0.583626	0.746163	0.810753	0.635128	0.38664	0.371016	0.488242	0.43845	0.267745	0.540245	0.620725	0.332703	0.454565	0.112173	0.330657	0.424651	0.743769	0.32461	0.341354	0.557834	0.565977	0.0919208	0.473312	0.523514	0.457207	0.327753	0.554771
Bacteria	Bacteroidetes	Bacteroidia	Bacteroidales	0.364781	0.0262596	0.203616	0.20849	0.0117531	0.0697508	0.0576467	0.0177887	0.227958	0.276516	0.0364726	0.352287	0.0903716	0.0345149	0.358403	0.0279172	0.197597	0.198426	0.0255219	0.154379	0.0990103	0.0205807	0.305997	0.0324537	0.0497313	0.259013	0.310533	0.206918	0.0547145	0.157779	0.342609	0.276385	0.535425	0.0382855	0.274574	0.123712	0.0517194	0.0657032	0.118961	0.300632	0.0224794	0.205709	0.14446	0.435494	0.388354	0.14497
Bacteria	Firmicutes	Bacilli	Lactobacillales	0.00378733	0.372589	0.0517196	0.0655356	0.00134096	0.0870644	0.120233	0.00556065	0.00468891	0.0779092	0.235031	0.0127203	0.0022205	0.030154	0.0543078	0.55791	0.0186927	0.00415639	0.411784	0.128326	0.00216372	0.0391832	0.00792448	0.23804	0.0198742	0.0927601	0.0194305	0.0347286	0.179882	0.0589692	0.0853434	0.0318714	0.120422	0.39644	0.0609581	0.0149923	0.232465	0.23475	0.0381393	0.0554015	0.00181764	0.035449	0.0387326	0.000965765	0.0518506	0.0940828
Bacteria	Firmicutes	Erysipelotrichia	Erysipelotrichales	0.0161355	0.039968	0.0363071	0.0364614	0.164267	0.053244	0.0650316	0.0259137	0.0480024	0.0347694	0.158569	0.0785681	0.0548169	0.00935996	0.0124092	0.0256756	0.0185391	0.019064	0.0257642	0.0610938	0.0406299	0.0601468	0.0147587	0.236078	0.125778	0.0884271	0.0561589	0.0209872	0.046503	0.066607	0.137467	0.0361792	0.0284481	0.113186	0.0437942	0.0458155	0.0378159	0.0345824	0.15039	0.0280015	0.01213	0.0642765	0.026738	0.0190156	0.0188054	0.110133
Bacteria	Proteobacteria	Gammaproteobacteria	Enterobacteriales	0.0135824	0.0335588	0.0106702	0.0122893	0.00753303	0.0731639	0.0153379	0.0114452	0.0101486	0.00629244	0.0569233	0.00113782	0.019824	0.0679395	0.0628952	0.000764156	0.289295	0.00911635	0.0240682	0.0168245	0.0733261	0.0074984	0.0023933	0.0666597	0.0583405	0.00681503	0.0264997	0.0472975	0.0586491	0.0133948	0.0521991	0.00692992	0.121887	0.0388304	0.110107	0.0020444	0.014994	0.269938	0.00120879	0.00584756	0	0.0597949	0.00414813	0.000233116	0.0515064	0.0651627
Bacteria	Spirochaetae	Spirochaetes	Spirochaetales	0	0	0.0263767	0.019044	0	0.0183686	0.00486564	0.186741	0.0525843	0	0.000260518	0	0.0276091	0.188741	0.216382	0	0.0029939	0	0	0.00927337	0	0.000319081	0	0	0.158139	0.00218754	0.000671379	0.0141634	0.00513215	0.0477763	0	0.151178	0	0	0.0484079	0	0.0188496	0.000100823	0	0	0.000111284	0	0.143011	0.0313707	0.103502	0.00432692
Bacteria	Tenericutes	Mollicutes	RF9	0.00840956	0	0.0212455	0.0210997	0.00011832	0.0206336	0.0123246	0.0904821	0.00462467	0.00386326	0.00586166	0.00405532	0.195136	0.04204	0.00240634	0.0390484	0.00475953	0.00199507	0	0.0203131	0	0.0136248	0.00521207	0.00536221	0.0697582	0.0069833	0.00394929	0.00117247	0.0367804	0.0146104	0.000882168	0.020103	0	0.000690156	0.0055699	0.0174822	0.00891849	0	0.00671085	0.000868781	0.000185474	0	0.00827128	0.00975756	0.00619599	0.000739645
Bacteria	Actinobacteria	Coriobacteriia	Coriobacteriales	0.00386598	0.0166459	0.0137716	0.0126282	0.0162098	0.0174377	0.012621	0.00877288	0.0704834	0.0176774	0.0275281	0.0118158	0.02274	0.00420135	0.00443522	0.0357625	0.00602618	0.00182881	0.00985341	0.010002	0.0326161	0.0340459	0.00638213	0.0253741	0.0542191	0.0213285	0.0135066	0.00257943	0.0415704	0.00286704	0.0245495	0.00955205	0.00716984	0.0689066	0.012598	0.0251356	0.0143708	0.0141153	0.056813	0.0261303	0.00552712	0.0666586	0.00782148	0.0142201	0.00923963	0.0222263
Bacteria	Cyanobacteria	Melainabacteria	Gastranaerophilales	0.0254283	0	0.00896295	0.00722902	0	0.0324863	0.0437414	0.00450791	0.00381107	0.00403887	0.00108549	0.0372564	0.0444635	0.0322015	0.00202888	0.0195879	0.0140867	0.0829616	0	0.00348855	0	0.0128271	0.00664805	0.00147198	0.0852058	0.00328131	0.000157972	0.000844179	0	0	0	0	0	0.000217944	0.00160164	0	0.00144098	0	0.0385561	0	0	0	0.00452296	0.0172839	0.01828	0
Bacteria	Proteobacteria	Gammaproteobacteria	Pseudomonadales	3.63003e-05	0.00249243	0	0.00031627	0.00690199	0	0	0.00256438	0	0	0.0356042	0.0142665	0	5.31816e-05	0	7.64156e-05	0	0.000443348	0.0670759	0	0	0	0	0	0	0.000126204	0	0.396436	0.00843954	0	0.000151229	9.36476e-05	0	0	0	0.000340733	0.263426	0.000235255	0	0	0.810372	0.000201873	0.0814384	0	0	0.00181213
Bacteria	Firmicutes	Negativicutes	Selenomonadales	0.00132496	0.00691354	0.00193486	0.00192021	0.00149872	0.00167551	0.00664394	0.00134967	0.00304029	0.0022243	0.00473275	0.0177384	0.000347789	0.00146249	0.00212324	0	0	0.000415639	0.00932843	0.000287033	0.00192331	0	0.00585029	0.00234816	0.000183173	0.0248622	0.101141	0.00295463	0.00273715	0.00128443	0.0164335	0.00171687	0.0678437	0.00846349	0.00597629	0.0137342	0.00821747	0.019795	0.00850319	0.0124637	0.00983011	0.0846657	0.00227398	0.00536166	0.0096382	0.000739645
Bacteria	Elusimicrobia	Elusimicrobia	Elusimicrobiales	0	0	0.00575716	0.00677721	0	0.00263738	0	0.000539869	0.00184131	0.0207504	0	0	0.000401295	0.00295158	0.00358592	0	0	0	0	0.00185467	0	0	0	0	0.00232019	0	0.000236957	0	0.000256608	0.000114682	0.00151229	0.000593101	0	0	0	0	0.00739962	0	0.000917011	0	0	0.000322997	0.00234894	0.00319702	0.000561625	7.39645e-05
Archaea	Euryarchaeota	Methanobacteria	Methanobacteriales	0	0	0.00450519	0.00381783	0	0.0190822	0.000765659	0.00356314	0.000128463	0.000585343	0	0	0.00128414	0.00273885	0.000660564	0	0	0	0	0.00503411	0	0.000287173	0.00164872	0	0.00161802	0	0.00126377	0.000304842	0.0225244	0.00169729	0.000176434	0.00418292	0	0.000653832	0.00196022	0.00359081	0	0.000100823	0.00558543	0	0.000370947	0.000726744	9.9955e-05	0.00129879	0.000887729	0
Bacteria	Fusobacteria	Fusobacteriia	Fusobacteriales	0.0222763	0	0	0	0	0	0	0	0	0.000760946	0	0	0	0	0	0	0	0.0171243	0	0	0	0	0	0	0	0	0.000987323	0.00105522	0	0.0124085	0.000151229	0.00383955	0	0	0.00360968	0	0	0.00766258	0	0	0.00107575	0	0	0	0	0
Bacteria	Proteobacteria	Gammaproteobacteria	Aeromonadales	0.00145201	0.000118687	0.000208661	0.000429223	0	0	0.000864454	0	0.000920653	0.00913135	0.00104207	0.00247987	0.000347789	0	0.0011324	0.000203775	0.00034545	0.00241071	0	0.000375351	0.00208358	0	0.00523867	0.000315424	0	0.00164065	0.00856996	0	0	0.000321108	0.00057971	0.000124863	0	0	0	0.000497995	0	0	0.00129215	0	0	0.000928618	0.000424809	0	0.00445676	0
Bacteria	Proteobacteria	Epsilonproteobacteria	Campylobacterales	0	0	0.0027126	0.00304974	0	0.00130317	0	0	0.000171284	0.00263404	0.000651296	0.00172132	0.000588566	0	0.000188733	0.000178303	0	0	0.000161531	0.00375351	0	0	0.0020476	0.000455613	9.15863e-05	0	0.00027645	0.000234494	0	0	0.000100819	0	0	0	0.000358577	7.86308e-05	0.000545235	0	0.00145888	0.000267317	0	0	0	0.00073265	0.00416689	0
Bacteria	Actinobacteria	Actinobacteria	Micrococcales	0	0	0.000113815	0.000135544	0	0	0.000493974	0	0	0.000936549	0.00512353	8.75248e-05	0	0	0	0.00137548	0	0	0.000323063	0.000375351	0.000240414	0	0	0.00287387	0.00192331	0.000715157	0	0	0.000171072	0	0	0	0	0.000290592	0	0.00115325	0	0.00309192	0.00154225	0.000367561	0	0.000161499	0.00252386	0	0.000271754	0
Bacteria	Verrucomicrobia	Verrucomicrobiae	Verrucomicrobiales	8.47006e-05	0	8.53615e-05	0	0.00023664	0.0108598	0.000148192	0	8.56421e-05	0	0	0	0.000321036	0	0.000471832	0	0.000191916	0	0.000201914	0.000264953	0	0.000319081	0.000265922	0	0	0	0.000355436	0	0.000456191	0	0.000277253	0.000593101	0	0.000254268	0	0	0	0	0	0.000133659	0	0.000161499	0	0	0.000144935	0.000147929
Bacteria	Proteobacteria	Gammaproteobacteria	Pasteurellales	0	0	0	0	0	0.00257532	0.00056807	0	0	0.00172676	0.000217099	0	0	0	0.000566198	0	0	0	0	0.000287033	0.00112193	0	0.000265922	0.000595801	0	0.000378613	0.00991272	0.000257943	0	0.00112388	0.00123503	0.00184174	0	0.00141664	0.000932301	0.00644772	0	0.0030247	0.00229253	0.00043439	0	0.000161499	0.00327353	0.000699347	0.000344222	0.00033284
Bacteria	Actinobacteria	Actinobacteria	Actinomycetales	0.000605005	0.000356062	0.0001233	0	0	0.000930839	0	0.000161961	0.000342568	0.00181456	0	0	0	0	0	0	0	0.000193965	0	0	0.000240414	0.000223357	0	0.000700943	0.000457931	0	0	0	0.000228096	0.000206427	0.000277253	0	0	0.00036324	0	0.000157262	0	0.000403294	0.00054187	0.000167073	0	0.00117087	0.000574741	0.000266418	0.00023552	0.000406805
Bacteria	Tenericutes	Mollicutes	Anaeroplasmatales	0.00124026	0	0	0	0	0	0	0.00062085	8.56421e-05	0	0	0	0.00197972	0	0	7.64156e-05	0	0.000942115	0	4.41589e-05	0	9.57243e-05	0	0	0	0	0	0	0	0	0	0.000249727	0	0	0	0.000471785	0	0	0.00220916	0.00330805	0	0	0	0	0	7.39645e-05
Bacteria	Proteobacteria	Alphaproteobacteria	Rhodospirillales	0.000647355	0	0.000294023	0.000293679	0	0.000682615	0	0	0.000214105	0.000351206	0.000130259	0.000583499	8.0259e-05	0.000744542	0	0	0	0.000193965	0	4.41589e-05	0	0	0	0	0	8.41361e-05	0	0	0.000855359	0	0	0	0	0	0	0	0	0	0	0	0	0	0.000349843	0	0.000398572	0
Bacteria	Firmicutes	Bacilli	Bacillales	3.63003e-05	8.90155e-05	0.000104331	0.000180726	0	0	0.000296384	0	0	0	0	0	0	0	0.000424648	0.000942459	0	0	0	0	0	0	0	0.000350471	0.000946392	0.00155652	0.000552901	0	0.000855359	0	0	0	0	0.00054486	0.000310767	0.000576626	0.00307668	0.00403294	0	0	0	0	0	0	0.000380455	0
Bacteria	Proteobacteria	Betaproteobacteria	Burkholderiales	0.000108901	0	8.53615e-05	0	0	0.000620559	0.000246987	0	0.000385389	0.000351206	0	0.00017505	0	0	0.000802114	0.000101887	0	0	0	0	0	0	0	0	0	0	0	0	0	0	0	0	0.000231285	0	0	0	0	0	0	0	0	0	0.000124944	0	0	0
Bacteria	Proteobacteria	Deltaproteobacteria	Desulfovibrionales	0.000308552	0	0.000113815	0	0	0.000341308	0	0	0	0	0	0	0	0	0	0	0	0.000221674	0	0	0.000320551	9.57243e-05	0	0	0	0.000336545	0.00734568	0.00173526	0	0	0.000604915	0	0.00030838	0.000617508	0.00380092	0	0	0.000336078	0.000125047	0	0.000519326	0.00597545	0	0.00256427	0.00269942	0
Bacteria	Tenericutes	Mollicutes	NB1-n	0	0	0.000227631	0.000248498	0	0.000124112	0	0	0	0	0	0	0	0.000106363	0	0	0	0	0	0.000264953	0	0	0.000159553	0	0	0	0	0	0	0.000114682	0	0	0	0	0	0	0	0	0	0	0	0	0	9.99068e-05	0	0
Bacteria	Actinobacteria	Actinobacteria	Corynebacteriales	0	0	0	0	0	0.00015514	0	0	0.000128463	0	0	0	0	0	0	0	0	0	0	0	0	0	0	0.000280377	0.000335816	0	0	0	0	0	0	0	0	0	0	0	0.00331036	0	0	0	0	0.000322997	0	0	0.000199286	0
Bacteria	Lentisphaerae	Lentisphaeria	Victivallales	0.000217802	0	0.0001233	9.03628e-05	0	0.00015514	0	0	0	0.000117069	0	0	0	0	0	0	0	0	0	8.83178e-05	0	0	7.97766e-05	0	0	0	0	0	0	0	0	0	0	0	0	0	0	0	0	0	0	0	0	6.66045e-05	0.000126818	0
Bacteria	Lentisphaerae	RFP12 gut group	uncultured rumen bacterium	0	0	0.000284538	0.000203316	0	0.000217196	0	0	0	0	0	0	0	0	0	0	0	0	0	0	0	0	0	0	0	0	0	0	0	0	0	0	0	0	0	0	0	0	0	0	0	0	0	0	0	0
Bacteria	Tenericutes	Mollicutes	Mycoplasmatales	0.000248052	0.000178031	0	0	0	0	0	8.09804e-05	0	0	0	8.75248e-05	0	0	0	0	0	0	0	0	0	0	0	0	0	0.00126204	0	0.000328292	0	0	0	0	0	0	0.00078887	0	0	0	0	0	0	0	0	0	0	0
Bacteria	Cyanobacteria	Chloroplast	Nicotiana tomentosiformis	0	0.000118687	0	0	0	0	0	0	0	0	0	0	0	0	0	0	0	0	0.000444211	0	0	0	0	0	0	0	0	0	0	0	0	0	0	0	0	0	0.0062702	0	0	0	0	0	0	0.000166511	0	0
Bacteria	Proteobacteria	Gammaproteobacteria	Xanthomonadales	0	0	0	0	0	0	0	0	0	0	0	0	0	0	0.000519015	0	0	0	0	0	0	0	0	0	0	0	0	0.000257943	0	0	0	0	0	0	0	0	0	0	0	0	0	0	0.00079964	0	0	0
Bacteria	Bacteroidetes	Cytophagia	Cytophagales	0	0	0	0	0	0	0	0	0	5.85343e-05	0	0	0	0	0.000188733	0	0	0	0	0	0	0	0	0	0	0	0	0	0	0	0	0	0	0	0	0	0	0	0	0	0	0	0	0	0	0
Bacteria	Proteobacteria	Betaproteobacteria	Neisseriales	0	0	0	0	0	0	0	0	0	0	0	0	0	7.97724e-05	0	0	0	0	0	0	0.000160276	0	0	0	0	0	0	0	0	0	0	0	0	0.00018162	0	0	0	0	0	0	0	0	0	0	0	0
Bacteria	Proteobacteria	Alphaproteobacteria	Sphingomonadales	0	0	0	0	0	0	0	0	0	0	0	0	0	0	0.000188733	0	0	0	0	0	0	0	0	0	0	0	0	0	0	0	0	0	0	0	0	0	0.00112942	0	0	0	0	0	0	0	0	0
Bacteria	Actinobacteria	Actinobacteria	Propionibacteriales	0	0	0	0	0	0	0	0	0	0	0	0	0	7.97724e-05	9.43663e-05	0	0	0	0	0	0	0	0	0	0	0	0	0	0	0	0	0	0	0	0	0	0	0	0	0	0	0	0	0	0	0
Bacteria	Chloroflexi	Thermomicrobia	JG30-KF-CM45	0	0	1.89692e-05	0	0	0	0	0	0	0	0	0	0	0	0	0	0	0	0	0	0	0	0	0	6.10575e-05	0	0	0	0	0	0	0	0	0	0	0	0	0	0	0	0	0	0	0	0	0
Bacteria	Actinobacteria	Actinobacteria	Bifidobacteriales	0	0	0	0	0	0	0	0	0	0	0	0	0	0	0	0	0	0	0	0	0	0	0	0	0	0	0	0	0	0	0.00267171	0	0.00609051	0	0	0	0	0.000772979	0.00691926	0	0.00626901	0	0	0	0	0
Bacteria	Proteobacteria	Alphaproteobacteria	Caulobacterales	0	0	0	0	0	0	0	0	0	0	0	0	0	0	0	0	0	0	0	0	0	0	0	0	0	0	0	0	0	0	0	0	0	0	0	0	0	0	0	0	0.000853179	0	0	0	0	0
Bacteria	Proteobacteria	Alphaproteobacteria	Rhodobacterales	0	0	0	0	0	0	0	0	0	0	0	0	0	0	0	0	0	0	0	0	0	0	0	0	0	0	0	0	0	0	7.56144e-05	0	0	0	0	0	0.00144098	0	0	0	0	0	0	0	0	0
Bacteria	Bacteroidetes	Flavobacteriia	Flavobacteriales	0	0	0	0	0	0	0	0	0	0	0	0	0	0	0	0	0	0	0	0	0	0	0	0	0	0	0	0	0	0	0	0	0	0	0	0	0	0	0	0	0.0365383	0	0.00454795	0	0	0
[truncated: 3 more columns]

## Sheet: Family Relative Abundances
Kingdom	Phylum	Class	Order	Family	AR001	AR002	AR003	AR004	AR005	AR006	AR007	AR008	AR009	AR010	AR011	AR012	AR013	AR014	AR015	AR016	AR017	AR018	AR019	AR020	AR021	AR022	AR023	AR024	AR025	AR026	AR027	AR028	AR029	AR030	AR031	AR032	AR033	AR034	AR035	AR036	AR037	AR038	AR039	AR040	AR041	AR043	AR044	AR045	AR046
Bacteria	Firmicutes	Clostridia	Clostridiales	Ruminococcaceae	0.25971	0.0186339	0.376406	0.349727	0.0469335	0.27165	0.26882	0.397506	0.330942	0.260624	0.100777	0.306774	0.244255	0.362459	0.183637	0.100537	0.182052	0.302779	0.0154666	0.241969	0.241455	0.263178	0.455072	0.117373	0.238277	0.241176	0.280005	0.153383	0.212614	0.11014	0.17598	0.116373	0.0235911	0.139375	0.244334	0.293817	0.155003	0.0396236	0.381435	0.144451	0.0284517	0.235586	0.373507	0.302085	0.218997
Bacteria	Firmicutes	Clostridia	Clostridiales	Clostridiaceae 1	0.138147	0.429826	0.156202	0.148398	0.596845	0.106271	0.262176	0.179345	0.0509571	0.0282135	0.224176	0.0121368	0.17344	0.172096	0.015712	0.0389974	0.155299	0.180858	0.366353	0.244729	0.36034	0.340619	0.0352081	0.177058	0.0441751	0.150393	0.0895304	0.00729277	0.167337	0.439139	0.0386389	0.250195	0.0366972	0.0385035	0.0140562	0.280293	0.0920279	0.280289	0.0028344	0.307883	0.0484828	0.123143	0.0610475	0.00652724	0.0176459
Bacteria	Bacteroidetes	Bacteroidia	Bacteroidales	Prevotellaceae	0.111321	0.0257848	0.0836922	0.0800389	0.0115953	0.0430668	0.0505582	0.00912379	0.173532	0.205133	0.0359515	0.3391	0.0806603	0.0184008	0.230867	0.0239436	0.169155	0.102746	0.0255219	0.0629485	0.0839444	0.0159541	0.21553	0.0312971	0.0100134	0.25203	0.307018	0.152796	0.00638668	0.131425	0.328721	0.222663	0.5345	0.0373411	0.18689	0.101905	0.0388285	0.0657032	0.102538	0.294751	0.0222568	0.203569	0.0957319	0.415945	0.242151
Bacteria	Firmicutes	Clostridia	Clostridiales	Lachnospiraceae	0.080635	0.0446561	0.0477645	0.0473275	0.14013	0.106953	0.0395426	0.0393295	0.0594356	0.114464	0.0894012	0.127436	0.0841649	0.0315101	0.0398226	0.129397	0.0624112	0.115326	0.0388079	0.0323243	0.108026	0.118156	0.124983	0.0795921	0.0263463	0.0795507	0.0526046	0.0912182	0.104097	0.0478222	0.100265	0.0520681	0.0393956	0.125645	0.134395	0.119938	0.0696343	0.0140145	0.14718	0.101614	0.0113881	0.0890665	0.0693438	0.120554	0.0733736
Bacteria	Firmicutes	Bacilli	Lactobacillales	Streptococcaceae	0.00136731	0.363332	0.0060986	0.0080197	0.00134096	0.0135592	0.102648	0.000998758	0.00297606	0.0470616	0.0482827	0.0089567	0.00101661	0.0127636	0.0089648	0.518098	0.0101332	0.00177339	0.404555	0.0304696	0.00188324	0.0344608	0.000292514	0.0500473	0.00925021	0.0196037	0.0179693	0.0218548	0.000684287	0.0197252	0.0747826	0.000717965	0.112327	0.163858	0.0399455	0.00786308	0.16396	0.175265	0.00358468	0.0363217	0	0.026405	0.037808	0	0.0338605
Bacteria	Firmicutes	Erysipelotrichia	Erysipelotrichales	Erysipelotrichaceae	0.0161355	0.039968	0.0363071	0.0364614	0.164267	0.053244	0.0650316	0.0259137	0.0480024	0.0347694	0.158569	0.0785681	0.0548169	0.00935996	0.0124092	0.0256756	0.0185391	0.019064	0.0257642	0.0610938	0.0406299	0.0601468	0.0147587	0.236078	0.125778	0.0884271	0.0561589	0.0209872	0.046503	0.066607	0.137467	0.0361792	0.0284481	0.113186	0.0437942	0.0458155	0.0378159	0.0345824	0.15039	0.0280015	0.01213	0.0642765	0.026738	0.0190156	0.0188054
Bacteria	Proteobacteria	Gammaproteobacteria	Enterobacteriales	Enterobacteriaceae	0.0135824	0.0335588	0.0106702	0.0122893	0.00753303	0.0731639	0.0153379	0.0114452	0.0101486	0.00629244	0.0569233	0.00113782	0.019824	0.0679395	0.0628952	0.000764156	0.289295	0.00911635	0.0240682	0.0168245	0.0733261	0.0074984	0.0023933	0.0666597	0.0583405	0.00681503	0.0264997	0.0472975	0.0586491	0.0133948	0.0521991	0.00692992	0.121887	0.0388304	0.110107	0.0020444	0.014994	0.269938	0.00120879	0.00584756	0	0.0597949	0.00414813	0.000233116	0.0515064
Bacteria	Spirochaetae	Spirochaetes	Spirochaetales	Spirochaetaceae	0	0	0.0263767	0.019044	0	0.0183686	0.00486564	0.186741	0.0525843	0	0.000260518	0	0.0276091	0.188741	0.216382	0	0.0029939	0	0	0.00927337	0	0.000319081	0	0	0.158139	0.00218754	0.000671379	0.0141634	0.00513215	0.0477763	0	0.151178	0	0	0.0484079	0	0.0188496	0.000100823	0	0	0.000111284	0	0.143011	0.0313707	0.103502
Bacteria	Firmicutes	Clostridia	Clostridiales	Peptostreptococcaceae	0.0442319	0.00759599	0.00748335	0.029255	0.00579767	0.0152037	0.0657973	0.0033202	0.0950199	0.0897624	0.0163258	0.00863578	0.0106477	0.0052118	0.0114655	0.0151303	0.0383065	0.0475491	0.00484594	0.0409132	0.0151861	0.0829611	0.00234011	0.0103389	0.0314446	0.00147238	0.00943881	0.00712862	0.0104924	0.0162618	0.00597353	0.0212892	0.00585922	0.0081729	0.0130044	0.0248473	0.00447872	0.00457066	0.000708599	0.00878805	0.00185474	0.0065407	0.00909591	0.00909151	0.00753664
Bacteria	Firmicutes	Bacilli	Lactobacillales	Enterococcaceae	0.00104666	0.00234407	0.0448717	0.0564542	0	0.0598219	0	0.00191654	0.000385389	0.00169749	0.172984	0	0.00120388	0.00486612	0.0202416	0.0154105	0.00629486	0.000942115	0.00145378	0.0969508	0.000160276	0.00373325	0.00678101	0.172712	0.00683844	0.0140087	0	0.00623754	0.178656	0.0160554	0	0.00877166	0	0.155576	0.0127893	0.0023065	0.00443977	0.0171736	0	0.00738464	0	0.00113049	0	0.000765952	0.0109064
Bacteria	Tenericutes	Mollicutes	RF9	Uncultured bacterium	0.00840956	0	0.0212455	0.0210997	0	0.0190201	0.0123246	0.0904821	0.00462467	0.00386326	0.00586166	0.00405532	0.195136	0.04204	0.00240634	0.0390484	0.00475953	0.00199507	0	0.0203131	0	0.0136248	0.00521207	0.00536221	0.0694224	0.0069833	0.00394929	0.00117247	0.0367804	0.0146104	0.000882168	0.020103	0	0.000690156	0.0055699	0.0174822	0.00891849	0	0.00671085	0.000868781	0.000185474	0	0.00827128	0.00975756	0.00619599
Bacteria	Actinobacteria	Coriobacteriia	Coriobacteriales	Coriobacteriaceae	0.00386598	0.0166459	0.0137716	0.0126282	0.0162098	0.0174377	0.012621	0.00877288	0.0704834	0.0176774	0.0275281	0.0118158	0.02274	0.00420135	0.00443522	0.0357625	0.00602618	0.00182881	0.00985341	0.010002	0.0326161	0.0340459	0.00638213	0.0253741	0.0542191	0.0213285	0.0135066	0.00257943	0.0415704	0.00286704	0.0245495	0.00955205	0.00716984	0.0689066	0.012598	0.0251356	0.0143708	0.0141153	0.056813	0.0261303	0.00552712	0.0666586	0.00782148	0.0142201	0.00923963
Bacteria	Cyanobacteria	Melainabacteria	Gastranaerophilales	Uncultured bacterium	0.0227905	0	0.00896295	0.00722902	0	0.0298179	0.0437414	0.00450791	0.00381107	0.00403887	0.00108549	0.0372564	0.0444635	0.0246231	0.00202888	0.0195879	0.0140867	0.0778354	0	0.00348855	0	0.0128271	0.00616939	0.00147198	0.0852058	0.00328131	0.000157972	0.000844179	0	0	0	0	0	0.000217944	0.00160164	0	0.00144098	0	0.0385561	0	0	0	0.00452296	0.0172839	0.01828
Bacteria	Bacteroidetes	Bacteroidia	Bacteroidales	Bacteroidaceae	0.223809	0	0.000796707	0.000609949	0	0	0.000493974	0	0.000235516	0.0142824	0	0.00300502	0.000321036	0.000159545	0.107483	0	0.00226461	0.0799967	0	0.00351063	0.00188324	0.00130823	0.000983912	0	0.00195384	0.0039544	0	0.0112792	0.000684287	0.00146792	0.00201638	0.00121742	0	0.000145296	0.0204628	0.000524205	0.0128909	0	0.000208411	0.00116951	0	0.000645995	0.00189915	0.00136539	0.118612
Bacteria	Bacteroidetes	Bacteroidia	Bacteroidales	Bacteroidales S24-7	0.000901457	0.000415406	0.0796517	0.0872227	0.00015776	0.0224022	0.00244517	0.000350915	0.0298891	0.00687778	0	0.00449294	0.00230076	0.00111681	0.00424648	0.000916987	0.0048363	0.000554185	0	0.0645824	0.00224386	0.00277601	0.0644063	0.000455613	0.00702161	0.000378613	0.00323842	0.0245515	0.0419696	0.0188078	0.00120983	0.0417044	0	0.000399564	0.0373876	0.0120829	0	0	0.0100038	0.00173756	0	0	0.00917087	0.00872519	0.0127181
Bacteria	Firmicutes	Clostridia	Clostridiales	Christensenellaceae	0.0100068	0	0.0130888	0.0121538	0.000433839	0.0535543	0.013362	0.0184905	0.0269987	0.0316671	0	0.00726456	0.0186736	0.00707315	0.014674	0.00267455	0.00433731	0.0126631	0	0.00989159	0.00697199	0.0055201	0.013562	0.00199769	0.0179509	0.00344958	0.00205363	0.0039864	0.0205286	0.00399092	0.00425961	0.00861558	0	0.00457683	0.00829509	0.0149398	0.00346614	0.00030247	0.0135467	0.00110268	0.000296758	0.00549096	0.00657204	0.0161849	0.00590612
Bacteria	Bacteroidetes	Bacteroidia	Bacteroidales	Rikenellaceae	0.0113862	0	0.0269173	0.0296842	0	0.00322691	0.00222288	0.00739621	0.0240226	0.0495786	0.000521037	0.00568911	0.00623345	0.00872178	0.00872889	0.000738684	0.0212643	0.00454432	0	0.0165154	0.00937613	0.000223357	0.00912113	0.000700943	0.029735	0.00143031	0.00027645	0.0159456	0.00316483	0.00422028	0.00930057	0.0084595	0	0.000399564	0.025459	0.00647393	0	0	0.00225084	0.0029739	0	0.000201873	0.0226148	0.00376315	0.0117217
Bacteria	Firmicutes	Clostridia	Clostridiales	Clostridiales Family XIII	0.00124631	0	0.00879223	0.0121538	0	0.0284526	0.00708852	0.00153863	0.00593072	0.0120581	0	0	0.00561813	0.00412157	0.0104747	0.00264907	0.0050666	0.000831278	0	0.0131152	0.0141844	0.000319081	0.00319107	0	0.0101355	0.0108956	0.00371233	0.00328292	0.0184187	0.00263768	0.00506616	0.00443265	0.00485699	0.0138031	0.00774527	0.00699814	0	0.00255419	0.00562711	0.00163732	0.00144669	0.0121124	0.00254885	0.000499534	0.00289871
Bacteria	Proteobacteria	Gammaproteobacteria	Pseudomonadales	Moraxellaceae	3.63003e-05	0.00249243	0	0.00031627	0.00690199	0	0	0.00256438	0	0	0.0352134	0.0142665	0	5.31816e-05	0	7.64156e-05	0	0.000443348	0.0670759	0	0	0	0	0	0	0.000126204	0	0.396436	0.00843954	0	0.000151229	9.36476e-05	0	0	0	0.000340733	0.262764	0.000235255	0	0	0.810372	0.000201873	0.0814384	0	0
Bacteria	Firmicutes	Bacilli	Lactobacillales	Leuconostocaceae	0.00137336	0.00192867	0.00047423	0.000609949	0	0.0125353	0.00869393	0.00183556	0.00132745	0.0215992	0.00664322	0.0019839	0	0.000957269	0.0143909	0.0128888	0	0.00144088	0.00157493	0.000905257	0	0.000350989	0.000850951	0.00707952	0.00134327	0.0127466	0.00146124	0.00243874	0	0.0120416	0.00710775	0.00565007	0.00123352	0.0120959	0.00260566	0.00235892	0.00342719	0.00695681	0.0327623	0.0111271	0	0.000928618	0.000424809	0.000199814	0.00391326
Bacteria	Firmicutes	Bacilli	Lactobacillales	Lactobacillaceae	0	0.00498487	0.000275054	0.000451814	0	0.00114803	0.00889152	0.000809804	0	0.00755092	0.00712084	0.00177967	0	0.011567	0.0107106	0.0115133	0.00226461	0	0.00419981	0	0.000120207	0.000638162	0	0.00820103	0.0024423	0.0464011	0	0.00419744	0.000541727	0.011147	0.00345306	0.0167317	0.00686146	0.064911	0.00561771	0.00246376	0.0606379	0.0353554	0.00179234	0.000568049	0.00181764	0.00698482	0.000499775	0	0.00317046
Bacteria	Firmicutes	Negativicutes	Selenomonadales	Veillonellaceae	0.00132496	0.00691354	0.00103382	0.00117472	0.00106488	0.000837755	0.00664394	0.000971765	0.000920653	0.00158043	0.00455907	0.0166297	0	0.000824315	0.00165141	0	0	0.000415639	0.00904575	0.000176636	0.000681172	0	0.00406861	0.00206778	0	0.0246519	0.100351	0.00295463	0.00273715	0.00128443	0.0157278	0.00171687	0.0678437	0.00759172	0.00597629	0.000917359	0.00821747	0.019795	0.00821141	0.00126976	0.00983011	0.084262	0.00182418	0.00536166	0.00788086
Bacteria	Bacteroidetes	Bacteroidia	Bacteroidales	Uncultured Bacteroidales	0	0	0.00820418	0.00790675	0	0	0.0018524	0.000917778	0	0	0	0	0	0.00566384	0.0047655	0.00231794	0	0	0	0.00454837	0.00120207	0	0.0138545	0	0.00100745	0.00109377	0	0.0021339	0.00202435	0.00185784	0.00113422	0.00234119	0.000925141	0	0.00322719	0.00267345	0	0	0.00316785	0	0.000222568	0.000888243	0.0142686	0.00542827	0.00262695
Bacteria	Elusimicrobia	Elusimicrobia	Elusimicrobiales	Elusimicrobiaceae	0	0	0.00575716	0.00677721	0	0.00263738	0	0.000539869	0.00184131	0.0207504	0	0	0.000401295	0.00295158	0.00358592	0	0	0	0	0.00185467	0	0	0	0	0.00232019	0	0.000236957	0	0.000256608	0.000114682	0.00151229	0.000593101	0	0	0	0	0.00739962	0	0.000917011	0	0	0.000322997	0.00234894	0.00319702	0.000561625
Archaea	Euryarchaeota	Methanobacteria	Methanobacteriales	Methanobacteriaceae	0	0	0.00450519	0.00381783	0	0.0190822	0.000765659	0.00356314	0.000128463	0.000585343	0	0	0.00128414	0.00273885	0.000660564	0	0	0	0	0.00503411	0	0.000287173	0.00164872	0	0.00161802	0	0.00126377	0.000304842	0.0225244	0.00169729	0.000176434	0.00418292	0	0.000653832	0.00196022	0.00359081	0	0.000100823	0.00558543	0	0.000370947	0.000726744	9.9955e-05	0.00129879	0.000887729
Bacteria	Bacteroidetes	Bacteroidia	Bacteroidales	Porphyromonadaceae	0.0173636	5.93437e-05	0.00277899	0.00180726	0	0	0	0	0.000278337	0.000643877	0	0	0.000856096	0.000452044	0.00231198	0	7.67666e-05	0.0105849	0	0.00156764	0.00036062	0.000319081	0.00210078	0	0	0.000126204	0	0	0	0	0.000226843	0	0	0	0.000908395	5.24205e-05	0	0	0.000791964	0	0	0.000403747	0.000774651	0.000266418	0.000525391
Bacteria	Fusobacteria	Fusobacteriia	Fusobacteriales	Fusobacteriaceae	0.0222763	0	0	0	0	0	0	0	0	0.000760946	0	0	0	0	0	0	0	0.0171243	0	0	0	0	0	0	0	0	0.000987323	0.00105522	0	0.0124085	0.000151229	0.00383955	0	0	0.00360968	0	0	0.00766258	0	0	0.00107575	0	0	0	0
Bacteria	Proteobacteria	Gammaproteobacteria	Aeromonadales	Succinivibrionaceae	0.00145201	0.000118687	0.000208661	0.000429223	0	0	0.000864454	0	0.000920653	0.00913135	0.00104207	0.00247987	0.000347789	0	0.0011324	0.000203775	0.00034545	0.00241071	0	0.000375351	0.00208358	0	0.00523867	0.000315424	0	0.00164065	0.00856996	0	0	0.000321108	0.00057971	0.000124863	0	0	0	0.000497995	0	0	0.00129215	0	0	0.000928618	0.000424809	0	0.00445676
Bacteria	Proteobacteria	Epsilonproteobacteria	Campylobacterales	Campylobacteraceae	0	0	0.00269363	0.00304974	0	0.000341308	0	0	0.000171284	0.00263404	0.000651296	0.00172132	0.000428048	0	0.000188733	0.000101887	0	0	0.000161531	0.00375351	0	0	0.0020476	0.000455613	9.15863e-05	0	0	9.37976e-05	0	0	0.000100819	0	0	0	0.000191241	7.86308e-05	0.000545235	0	0	0.000267317	0	0	0	0	0.00416689
Bacteria	Cyanobacteria	Melainabacteria	Gastranaerophilales	Uncultured rumen bacterium	0.00263782	0	0	0	0	0.0026684	0	0	0	0	0	0	0	0.00757838	0	0	0	0.00512622	0	0	0	0	0.00047866	0	0	0	0	0	0	0	0	0	0	0	0	0	0	0	0	0	0	0	0	0	0
Bacteria	Actinobacteria	Actinobacteria	Micrococcales	Micrococcaceae	0	0	0.000113815	0.000135544	0	0	0.000493974	0	0	0.000936549	0.00512353	8.75248e-05	0	0	0	0.00109529	0	0	0.000323063	0.000375351	0.000240414	0	0	0.00287387	0.00192331	0.000715157	0	0	0.000171072	0	0	0	0	0	0	0.00115325	0	0.00309192	0.00154225	0.000367561	0	0.000161499	0.00252386	0	0.000271754
Bacteria	Verrucomicrobia	Verrucomicrobiae	Verrucomicrobiales	Verrucomicrobiaceae	8.47006e-05	0	8.53615e-05	0	0.00023664	0.0108598	0.000148192	0	8.56421e-05	0	0	0	0.000321036	0	0.000471832	0	0.000191916	0	0.000201914	0.000264953	0	0.000319081	0.000265922	0	0	0	0.000355436	0	0.000456191	0	0.000277253	0.000593101	0	0.000254268	0	0	0	0	0	0.000133659	0	0.000161499	0	0	0.000144935
Bacteria	Firmicutes	Negativicutes	Selenomonadales	Acidaminococcaceae	0	0	0.000901038	0.000745493	0.000433839	0.000837755	0	0.000377909	0.00211964	0.000643877	0.000173679	0.00110865	0.000347789	0.000638179	0.000471832	0	0	0	0.00028268	0.000110397	0.00124214	0	0.00178168	0.000280377	0.000183173	0.00021034	0.000789858	0	0	0	0.000705734	0	0	0.000871776	0	0.0128168	0	0	0.000291776	0.0111939	0	0.000403747	0.000449798	0	0.00175734
Bacteria	Firmicutes	Clostridia	Clostridiales	Clostridiales vadinBB60	0.000526354	0	0.000673407	0.00063254	0	0.00223401	0	0.000377909	0.000984884	0	0	0.00113782	0	0	0	0	0	0.000498767	0	0.000574065	0	0	0.000265922	0	0.00216754	0	0	0	0	0.000137618	0.000428481	0.000967692	0	0	0	0.00157262	0	0	0.00387645	0.000100244	0	0	0	0.00129879	0
Bacteria	Proteobacteria	Gammaproteobacteria	Pasteurellales	Pasteurellaceae	0	0	0	0	0	0.00257532	0.00056807	0	0	0.00172676	0.000217099	0	0	0	0.000566198	0	0	0	0	0.000287033	0.00112193	0	0.000265922	0.000595801	0	0.000378613	0.00991272	0.000257943	0	0.00112388	0.00123503	0.00184174	0	0.00141664	0.000932301	0.00644772	0	0.0030247	0.00229253	0.00043439	0	0.000161499	0.00327353	0.000699347	0.000344222
Bacteria	Firmicutes	Clostridia	Clostridiales	Defluviitaleaceae	0.000429553	0	0.000180208	0	0	0.00201682	0.000246987	0	8.56421e-05	0.00020487	0	0.0016338	0.000428048	0	0	0.000993403	0	0	0	0	0	0	0.000505252	0.000280377	9.15863e-05	0.000546885	0	0	0.000228096	0	0.000604915	0	0	0	0.000430293	0.00136293	0	0	0.00162561	0.000200488	0	0	0.00139937	0.000965765	0.00114137
Bacteria	Actinobacteria	Actinobacteria	Actinomycetales	Actinomycetaceae	0.000605005	0.000356062	0.0001233	0	0	0.000930839	0	0.000161961	0.000342568	0.00181456	0	0	0	0	0	0	0	0.000193965	0	0	0.000240414	0.000223357	0	0.000700943	0.000457931	0	0	0	0.000228096	0.000206427	0.000277253	0	0	0.00036324	0	0.000157262	0	0.000403294	0.00054187	0.000167073	0	0.00117087	0.000574741	0.000266418	0.00023552
Bacteria	Tenericutes	Mollicutes	Anaeroplasmatales	Anaeroplasmataceae	0.00124026	0	0	0	0	0	0	0.00062085	8.56421e-05	0	0	0	0.00197972	0	0	7.64156e-05	0	0.000942115	0	4.41589e-05	0	9.57243e-05	0	0	0	0	0	0	0	0	0	0.000249727	0	0	0	0.000471785	0	0	0.00220916	0.00330805	0	0	0	0	0
Bacteria	Proteobacteria	Alphaproteobacteria	Rhodospirillales	Rhodospirillaceae	0.000647355	0	0.000294023	0.000293679	0	0.000558503	0	0	0.000214105	0.000292672	0.000130259	0.000583499	8.0259e-05	0.000159545	0	0	0	0.000193965	0	4.41589e-05	0	0	0	0	0	8.41361e-05	0	0	0.000855359	0	0	0	0	0	0	0	0	0	0	0	0	0	0.000349843	0	0.000398572
Bacteria	Bacteroidetes	Bacteroidia	Bacteroidales	Bacteroidales RF16	0	0	0.000986399	0.000768084	0	0.00105495	7.4096e-05	0	0	0	0	0	0	0	0	0	0	0	0	0.000485748	0	0	0	0	0	0	0	0.000211045	0.000114048	0	0	0	0	0	0.000239051	0	0	0	0	0	0	0	0	0	0
Bacteria	Firmicutes	Clostridia	Clostridiales	Peptococcaceae	9.68007e-05	0	4.7423e-05	0.000112954	0	0.00015514	0.00113614	0	0	0.000321939	0	0	0.000240777	0.000159545	0	0	0	0	0	0	0	0	0	0	0	0.000252408	0.0011058	0.00138352	0.00652924	0.000596344	0.00143667	0.000624317	0.00177319	0.000581184	0.00207975	0	0	0	0.00100038	0	0	0.00137274	0	0	0.000144935
Bacteria	Tenericutes	Mollicutes	RF9	Uncultured rumen bacterium	0	0	0	0	0.00011832	0.00161345	0	0	0	0	0	0	0	0	0	0	0	0	0	0	0	0	0	0	0.000335816	0	0	0	0	0	0	0	0	0	0	0	0	0	0	0	0	0	0	0	0
Bacteria	Firmicutes	Bacilli	Bacillales	Staphylococcaceae	0	0	0.000104331	0.000180726	0	0	0.000296384	0	0	0	0	0	0	0	0	0.000942459	0	0	0	0	0	0	0	0.000350471	0	0	0	0	0	0	0	0	0	0	0.000310767	0.000340733	0	0.00393211	0	0	0	0	0	0	0
Bacteria	Proteobacteria	Betaproteobacteria	Burkholderiales	Oxalobacteraceae	0	0	0	0	0	0.000186168	0.000246987	0	0.000385389	0	0	0.00017505	0	0	0.000802114	0	0	0	0	0	0	0	0	0	0	0	0	0	0	0	0	0	0.000231285	0	0	0	0	0	0	0	0	0	0.000124944	0	0
Bacteria	Proteobacteria	Deltaproteobacteria	Desulfovibrionales	Desulfovibrionaceae	0.000308552	0	0.000113815	0	0	0.000341308	0	0	0	0	0	0	0	0	0	0	0	0.000221674	0	0	0.000320551	9.57243e-05	0	0	0	0.000336545	0.00734568	0.00173526	0	0	0.000604915	0	0.00030838	0.000617508	0.00380092	0	0	0.000336078	0.000125047	0	0.000519326	0.00597545	0	0.00256427	0.00269942
Bacteria	Firmicutes	Bacilli	Bacillales	Bacillaceae	0	0	0	0	0	0	0	0	0	0	0	0	0	0	0.000424648	0	0	0	0	0	0	0	0	0	0.000946392	0.00155652	0	0	0.000855359	0	0	0	0	0.00054486	0	0	0.00307668	0	0	0	0	0	0	0	0.000380455
Bacteria	Bacteroidetes	Bacteroidia	Bacteroidales	p-2534-18B5 gut group	0	0	0.000588046	0.000451814	0	0	0	0	0	0	0	0	0	0	0	0	0	0	0	0.000220794	0	0	0	0	0	0	0	0	0.000370655	0	0	0	0	0	0	0	0	0	0	0	0	0	0	0	0
Bacteria	Proteobacteria	Epsilonproteobacteria	Campylobacterales	Helicobacteraceae	0	0	1.89692e-05	0	0	0.000961867	0	0	0	0	0	0	0.000160518	0	0	7.64156e-05	0	0	0	0	0	0	0	0	0	0	0.00027645	0.000140696	0	0	0	0	0	0	0.000167336	0	0	0	0.00145888	0	0	0	0	0.00073265	0
Bacteria	Tenericutes	Mollicutes	NB1-n	Uncultured bacterium	0	0	0.000227631	0.000248498	0	0.000124112	0	0	0	0	0	0	0	0.000106363	0	0	0	0	0	0.000264953	0	0	0.000159553	0	0	0	0	0	0	0.000114682	0	0	0	0	0	0	0	0	0	0	0	0	0	9.99068e-05	0
Bacteria	Firmicutes	Clostridia	Clostridiales	Clostridiales Family XI	0.000393253	0	0	0	0	0	0	0	0	0.000175603	8.68395e-05	0	0	0	0	0	0	0	0	0	0	0	0	0	0.000427403	0.000504817	0	7.03482e-05	0	0	5.04096e-05	0	0	0	0.000191241	0	0	0	0	0.000200488	0	0	0	0	0.000108702
Bacteria	Proteobacteria	Betaproteobacteria	Burkholderiales	Alcaligenaceae	0.000108901	0	8.53615e-05	0	0	0.000434391	0	0	0	0.000351206	0	0	0	0	0	0.000101887	0	0	0	0	0	0	0	0	0	0	0	0	0	0	0	0	0	0	0	0	0	0	0	0	0	0	0	0	0
Bacteria	Actinobacteria	Actinobacteria	Corynebacteriales	Corynebacteriaceae	0	0	0	0	0	0.00015514	0	0	0.000128463	0	0	0	0	0	0	0	0	0	0	0	0	0	0	0.000280377	0.000335816	0	0	0	0	0	0	0	0	0	0	0	0.00331036	0	0	0	0	0.000322997	0	0	0.000199286
Bacteria	Lentisphaerae	Lentisphaeria	Victivallales	Victivallaceae	0.000217802	0	0.0001233	9.03628e-05	0	0.00015514	0	0	0	0.000117069	0	0	0	0	0	0	0	0	0	8.83178e-05	0	0	7.97766e-05	0	0	0	0	0	0	0	0	0	0	0	0	0	0	0	0	0	0	0	0	6.66045e-05	0.000126818
Bacteria	Proteobacteria	Alphaproteobacteria	Rhodospirillales	Acetobacteraceae	0	0	0	0	0	0.000124112	0	0	0	5.85343e-05	0	0	0	0.000584997	0	0	0	0	0	0	0	0	0	0	0	0	0	0	0	0	0	0	0	0	0	0	0	0	0	0	0	0	0	0	0
Bacteria	Lentisphaerae	RFP12 gut group	uncultured rumen bacterium	Uncultured rumen bacterium	0	0	0.000284538	0.000203316	0	0.000217196	0	0	0	0	0	0	0	0	0	0	0	0	0	0	0	0	0	0	0	0	0	0	0	0	0	0	0	0	0	0	0	0	0	0	0	0	0	0	0
Bacteria	Tenericutes	Mollicutes	Mycoplasmatales	Mycoplasmataceae	0.000248052	0.000178031	0	0	0	0	0	8.09804e-05	0	0	0	8.75248e-05	0	0	0	0	0	0	0	0	0	0	0	0	0	0.00126204	0	0.000328292	0	0	0	0	0	0	0.00078887	0	0	0	0	0	0	0	0	0	0
Bacteria	Cyanobacteria	Chloroplast	Nicotiana tomentosiformis	Chloroplast	0	0.000118687	0	0	0	0	0	0	0	0	0	0	0	0	0	0	0	0	0.000444211	0	0	0	0	0	0	0	0	0	0	0	0	0	0	0	0	0	0.0062702	0	0	0	0	0	0	0.000166511	0
Bacteria	Proteobacteria	Gammaproteobacteria	Xanthomonadales	Xanthomonadaceae	0	0	0	0	0	0	0	0	0	0	0	0	0	0	0.000519015	0	0	0	0	0	0	0	0	0	0	0	0	0.000257943	0	0	0	0	0	0	0	0	0	0	0	0	0	0	0.00079964	0	0
Bacteria	Proteobacteria	Gammaproteobacteria	Pseudomonadales	Pseudomonadaceae	0	0	0	0	0	0	0	0	0	0	0.000390778	0	0	0	0	0	0	0	0	0	0	0	0	0	0	0	0	0	0	0	0	0	0	0	0	0	0.000662071	0	0	0	0	0	0	0	0
Bacteria	Actinobacteria	Actinobacteria	Micrococcales	Dermabacteraceae	0	0	0	0	0	0	0	0	0	0	0	0	0	0	0	0.000280191	0	0	0	0	0	0	0	0	0	0	0	0	0	0	0	0	0	0.000290592	0	0	0	0	0	0	0	0	0	0	0
Bacteria	Bacteroidetes	Cytophagia	Cytophagales	Cytophagaceae	0	0	0	0	0	0	0	0	0	5.85343e-05	0	0	0	0	0.000188733	0	0	0	0	0	0	0	0	0	0	0	0	0	0	0	0	0	0	0	0	0	0	0	0	0	0	0	0	0	0
Bacteria	Proteobacteria	Betaproteobacteria	Neisseriales	Neisseriaceae	0	0	0	0	0	0	0	0	0	0	0	0	0	7.97724e-05	0	0	0	0	0	0	0.000160276	0	0	0	0	0	0	0	0	0	0	0	0	0.00018162	0	0	0	0	0	0	0	0	0	0	0
Bacteria	Proteobacteria	Alphaproteobacteria	Sphingomonadales	Sphingomonadaceae	0	0	0	0	0	0	0	0	0	0	0	0	0	0	0.000188733	0	0	0	0	0	0	0	0	0	0	0	0	0	0	0	0	0	0	0	0	0	0.00112942	0	0	0	0	0	0	0	0
Bacteria	Actinobacteria	Actinobacteria	Propionibacteriales	Nocardioidaceae	0	0	0	0	0	0	0	0	0	0	0	0	0	7.97724e-05	9.43663e-05	0	0	0	0	0	0	0	0	0	0	0	0	0	0	0	0	0	0	0	0	0	0	0	0	0	0	0	0	0	0
Bacteria	Firmicutes	Bacilli	Bacillales	Bacillales Family XI	3.63003e-05	8.90155e-05	0	0	0	0	0	0	0	0	0	0	0	0	0	0	0	0	0	0	0	0	0	0	0	0	0.000552901	0	0	0	0	0	0	0	0	0.000235892	0	0.000100823	0	0	0	0	0	0	0
Bacteria	Firmicutes	Clostridia	Clostridiales	Eubacteriaceae	0	0	0	0	0	0	0	0	0	0	0	0	0	0	0	0	0	0	0	0.000110397	0	0	0	0	0	0	0	0	0	0	0	0	0	0	0.000119526	0	0	0	0	0	0	0	0	0	0
Bacteria	Chloroflexi	Thermomicrobia	JG30-KF-CM45	Uncultured bacterium	0	0	1.89692e-05	0	0	0	0	0	0	0	0	0	0	0	0	0	0	0	0	0	0	0	0	0	6.10575e-05	0	0	0	0	0	0	0	0	0	0	0	0	0	0	0	0	0	0	0	0
Bacteria	Actinobacteria	Actinobacteria	Bifidobacteriales	Bifidobacteriaceae	0	0	0	0	0	0	0	0	0	0	0	0	0	0	0	0	0	0	0	0	0	0	0	0	0	0	0	0	0	0	0.00267171	0	0.00609051	0	0	0	0	0.000772979	0.00691926	0	0.00626901	0	0	0	0
Bacteria	Proteobacteria	Alphaproteobacteria	Caulobacterales	Caulobacteraceae	0	0	0	0	0	0	0	0	0	0	0	0	0	0	0	0	0	0	0	0	0	0	0	0	0	0	0	0	0	0	0	0	0	0	0	0	0	0	0	0	0.000853179	0	0	0	0
Bacteria	Proteobacteria	Alphaproteobacteria	Rhodobacterales	Rhodobacteraceae	0	0	0	0	0	0	0	0	0	0	0	0	0	0	0	0	0	0	0	0	0	0	0	0	0	0	0	0	0	0	7.56144e-05	0	0	0	0	0	0.00144098	0	0	0	0	0	0	0	0
Bacteria	Bacteroidetes	Flavobacteriia	Flavobacteriales	Flavobacteriaceae	0	0	0	0	0	0	0	0	0	0	0	0	0	0	0	0	0	0	0	0	0	0	0	0	0	0	0	0	0	0	0	0	0	0	0	0	0	0	0	0	0.0365383	0	0.00454795	0	0
[truncated: 4 more columns]

## Sheet:  Genus Relative Abundances
Kingdom	Phylum	Class	Order	Familyl	Genus	AR001	AR002	AR003	AR004	AR005	AR006	AR007	AR008	AR009	AR010	AR011	AR012	AR013	AR014	AR015	AR016	AR017	AR018	AR019	AR020	AR021	AR022	AR023	AR024	AR025	AR026	AR027	AR028	AR029	AR030	AR031	AR032	AR033	AR034	AR035	AR036	AR037	AR038	AR039	AR040	AR041	AR043	AR044	AR045
Bacteria	Firmicutes	Clostridia	Clostridiales	Clostridiaceae 1	Clostridium sensu stricto 1	0.0596232	0.428936	0.0377582	0.0311752	0.144035	0.091005	0.237453	0.110025	0.0498437	0.0127605	0.198341	0.00653518	0.0589368	0.159678	0.0118902	0.0338776	0.140099	0.0655879	0.365626	0.0338036	0.115278	0.213593	0.0291451	0.147969	0.0441751	0.0498086	0.0895304	0.00682378	0.129387	0.111172	0.0382105	0.0773841	0.0268291	0.0372321	0.012861	0.0973187	0.0112942	0.279482	0.00229253	0.131353	0.0322353	0.123143	0.0610475	0.00652724
Bacteria	Firmicutes	Clostridia	Clostridiales	Ruminococcaceae	Uncultured Ruminococcaceae	0.123717	0.0051629	0.19489	0.177857	0.00386512	0.133606	0.0809129	0.182611	0.138869	0.0998595	0.00764187	0.0532443	0.0844057	0.182546	0.0597811	0.041188	0.0293632	0.134445	0.0039979	0.119626	0.0135834	0.0256222	0.146709	0.00697438	0.12761	0.0215809	0.0359385	0.0657756	0.113649	0.0293814	0.0202142	0.0486967	0	0.0151471	0.0887837	0.0820643	0.0326362	0	0.0860323	0.0265646	0.00207731	0.0203085	0.116922	0.104502
Bacteria	Bacteroidetes	Bacteroidia	Bacteroidales	Prevotellaceae	Prevotella	0.105368	0.0255474	0.0710397	0.0668911	0.0105699	0.0350926	0.0422347	0.0086919	0.14026	0.175808	0.0294386	0.267943	0.0747746	0.0151833	0.2253	0.0209888	0.158024	0.0978969	0.023947	0.0526153	0.0518091	0.0146777	0.179019	0.0270564	0.0064721	0.225274	0.264642	0.145949	0.00598751	0.089658	0.297089	0.195661	0.526636	0.0342172	0.176563	0.0800723	0.0348172	0.0572677	0.098787	0.147726	0.0216262	0.186289	0.084462	0.393866
Bacteria	Firmicutes	Clostridia	Clostridiales	Clostridiaceae 1	Sarcina	0.0780032	0.000890155	0.117059	0.115913	0.45281	0.0152658	0.0247234	0.0693192	0.00111335	0.0152482	0.0258347	0.00560159	0.114342	0.0124179	0.00382184	0.00511985	0.0149311	0.114079	0.000726891	0.207856	0.245062	0.127026	0.00606302	0.0290891	0	0.100585	0	0.000468988	0.0379494	0.327966	0.000428481	0.172811	0.00986817	0.00127134	0.00119526	0.182974	0.0807337	0.000806587	0.00054187	0.17653	0.0162475	0	0	0
Bacteria	Firmicutes	Bacilli	Lactobacillales	Streptococcaceae	Streptococcus	0.000598955	0.363065	0.00499839	0.00648353	0.00134096	0.0109218	0.102648	0.000998758	0.00297606	0.0467104	0.0472407	0.0089567	0.00101661	0.0127636	0.0089648	0.51606	0.0101332	0.00102524	0.404151	0.0260537	0.00188324	0.0337907	0.000292514	0.0487506	0.005312	0.0196037	0.0179693	0.0211045	0	0.0197252	0.0747826	0.000717965	0.112327	0.162877	0.0390132	0.00786308	0.16396	0.175265	0.00270935	0.0363217	0	0.026405	0.037808	0
Bacteria	Firmicutes	Clostridia	Clostridiales	Ruminococcaceae	Subdoligranulum	0.0309157	0.00492552	0.0597625	0.0531559	0.0288306	0.0805175	0.0675756	0.041435	0.0741018	0.0562515	0.0387738	0.0427121	0.0604885	0.102694	0.0254789	0.0157926	0.116033	0.0616254	0.00593628	0.0331633	0.0741676	0.0654754	0.0385587	0.040129	0.0449689	0.0732826	0.0462067	0.009966	0.0472443	0.0233033	0.0740517	0.0298736	0.0107162	0.0567744	0.0220884	0.0366157	0.0409316	0.0132751	0.0953274	0.0227888	0.0077899	0.0990795	0.0279374	0.045724
Bacteria	Firmicutes	Clostridia	Clostridiales	Ruminococcaceae	Faecalibacterium	0.0431187	0.00756632	0.032352	0.0278317	0.00832183	0.00757082	0.0349239	0.0127679	0.0265705	0.0711484	0.0200599	0.162825	0.0635919	0.034701	0.0157592	0.0152322	0.0249491	0.0569426	0.00553245	0.0156764	0.106543	0.165922	0.0708948	0.0522553	0.0158444	0.0239788	0.0703369	0.0453512	0.0211844	0.0240602	0.0659105	0.0105822	0.0121039	0.0641119	0.0619382	0.0418578	0.0326752	0.0103848	0.132341	0.0542654	0.0150976	0.0864826	0.0359588	0.044958
Bacteria	Firmicutes	Clostridia	Clostridiales	Ruminococcaceae	Ruminococcus	0.0281025	0.000267046	0.0642772	0.0673655	0.00591599	0.0382264	0.0804436	0.118285	0.0751509	0.0190529	0.0314359	0.045367	0.0271275	0.0229744	0.0750684	0.0218294	0.00859786	0.0222505	0	0.0567221	0.000881516	0.00185067	0.164313	0.0161918	0.0325742	0.121619	0.123336	0.0285848	0.0200439	0.0299548	0.0140391	0.0227251	0.000770951	0.00334181	0.0664324	0.12518	0.0453324	0.0157621	0.0536034	0.0245932	0.00348691	0.026728	0.176621	0.0811576
Bacteria	Proteobacteria	Gammaproteobacteria	Enterobacteriales	Enterobacteriaceae	Escherichia-Shigella	0.0135824	0.0335588	0.0106702	0.0122893	0.00753303	0.0731639	0.0153379	0.0114452	0.0101486	0.00629244	0.0569233	0.00113782	0.019824	0.0679395	0.0628952	0.000764156	0.289295	0.00911635	0.0240682	0.0168245	0.0733261	0.0074984	0.0023933	0.0666597	0.0583405	0.00681503	0.0264997	0.0472975	0.0586491	0.0133948	0.0521991	0.00692992	0.121887	0.0388304	0.110107	0.0020444	0.014994	0.269938	0.00120879	0.00584756	0	0.0597949	0.00414813	0.000233116
Bacteria	Spirochaetae	Spirochaetes	Spirochaetales	Spirochaetaceae	Treponema	0	0	0.026168	0.0189762	0	0.0183686	0.00486564	0.186741	0.0525843	0	0.000260518	0	0.0276091	0.188741	0.216382	0	0.0029939	0	0	0.00918505	0	0.000319081	0	0	0.158139	0.00218754	0.000671379	0.0141634	0.00513215	0.0477763	0	0.151178	0	0	0.0484079	0	0.0188496	0.000100823	0	0	0.000111284	0	0.143011	0.0313707
Bacteria	Firmicutes	Clostridia	Clostridiales	Lachnospiraceae	Blautia	0.0226998	0.019257	0.0147011	0.0151132	0.0908302	0.059884	0.0156096	0.0133618	0.0178992	0.0204577	0.0334766	0.0271035	0.0405308	0.00686042	0.0113711	0.0531853	0.0289026	0.0539777	0.0220894	0.0136451	0.0728854	0.0622527	0.0123122	0.0406897	0.00396874	0.0301207	0.0232613	0.02223	0.0259174	0.0237161	0.0383113	0.0245044	0.0279855	0.0512532	0.0254351	0.0744109	0.0220041	0.00816669	0.0474345	0.0459451	0.00233697	0.0502261	0.0128692	0.0191155
Bacteria	Firmicutes	Clostridia	Clostridiales	Peptostreptococcaceae	Peptostreptococcaceae Incertae Sedis	0.0442319	0.00759599	0.00748335	0.029255	0.00579767	0.0152037	0.0657973	0.0033202	0.0950199	0.0897624	0.0163258	0.00863578	0.0106477	0.0052118	0.0114655	0.0151303	0.0383065	0.0475491	0.00484594	0.0409132	0.0151861	0.0829611	0.00234011	0.0103389	0.0314446	0.00147238	0.00943881	0.00712862	0.0104924	0.0162618	0.00597353	0.0212892	0.00585922	0.0081729	0.0130044	0.0248473	0.00447872	0.00457066	0.000708599	0.00878805	0.00185474	0.0065407	0.00909591	0.00909151
Bacteria	Firmicutes	Bacilli	Lactobacillales	Enterococcaceae	Enterococcus	0.00104666	0.00234407	0.0448717	0.0564542	0	0.0598219	0	0.00191654	0.000385389	0.00169749	0.172984	0	0.00120388	0.00486612	0.0202416	0.0154105	0.00629486	0.000942115	0.00145378	0.0969508	0.000160276	0.00373325	0.00678101	0.172712	0.00683844	0.0140087	0	0.00623754	0.178656	0.0160554	0	0.00877166	0	0.155576	0.0127893	0.0023065	0.00443977	0.0171736	0	0.00738464	0	0.00113049	0	0.000765952
Bacteria	Tenericutes	Mollicutes	RF9	uncultured bacterium	Uncultured Mollicutes RF9	0.00840956	0	0.0212455	0.0210997	0	0.0190201	0.0123246	0.0904821	0.00462467	0.00386326	0.00586166	0.00405532	0.195136	0.04204	0.00240634	0.0390484	0.00475953	0.00199507	0	0.0203131	0	0.0136248	0.00521207	0.00536221	0.0694224	0.0069833	0.00394929	0.00117247	0.0367804	0.0146104	0.000882168	0.020103	0	0.000690156	0.0055699	0.0174822	0.00891849	0	0.00671085	0.000868781	0.000185474	0	0.00827128	0.00975756
Bacteria	Cyanobacteria	Melainabacteria	Gastranaerophilales	uncultured bacterium	Uncultured Gastranaerophilales	0.0227905	0	0.00896295	0.00722902	0	0.0298179	0.0437414	0.00450791	0.00381107	0.00403887	0.00108549	0.0372564	0.0444635	0.0246231	0.00202888	0.0195879	0.0140867	0.0778354	0	0.00348855	0	0.0128271	0.00616939	0.00147198	0.0852058	0.00328131	0.000157972	0.000844179	0	0	0	0	0	0.000217944	0.00160164	0	0.00144098	0	0.0385561	0	0	0	0.00452296	0.0172839
Bacteria	Bacteroidetes	Bacteroidia	Bacteroidales	Bacteroidaceae	Bacteroides	0.223809	0	0.000796707	0.000609949	0	0	0.000493974	0	0.000235516	0.0142824	0	0.00300502	0.000321036	0.000159545	0.107483	0	0.00226461	0.0799967	0	0.00351063	0.00188324	0.00130823	0.000983912	0	0.00195384	0.0039544	0	0.0112792	0.000684287	0.00146792	0.00201638	0.00121742	0	0.000145296	0.0204628	0.000524205	0.0128909	0	0.000208411	0.00116951	0	0.000645995	0.00189915	0.00136539
Bacteria	Firmicutes	Clostridia	Clostridiales	Lachnospiraceae	Lachnospiraceae Incertae Sedis	0.0151977	0.0156667	0.0057287	0.00747752	0.0224413	0.0298799	0.00859514	0.0103655	0.0120113	0.0187895	0.0260518	0.0193722	0.0221247	0.00600952	0.015193	0.0353804	0.0175795	0.0242733	0.00912652	0.00638096	0.0165885	0.0387045	0.00938705	0.019311	0.0114788	0.0255774	0.00477864	0.0058389	0.0274285	0.00965618	0.0336232	0.00927111	0.00269833	0.0481656	0.0111159	0.0253977	0.0243798	0.00221811	0.0575633	0.0192134	0.000816084	0.020793	0.0175421	0.00629413
Bacteria	Bacteroidetes	Bacteroidia	Bacteroidales	S24-7	Uncultured S24-7	0.000901457	0.000415406	0.0796517	0.0872227	0.00015776	0.0224022	0.00244517	0.000350915	0.0298891	0.00687778	0	0.00449294	0.00230076	0.00111681	0.00424648	0.000916987	0.0048363	0.000554185	0	0.0645824	0.00224386	0.00277601	0.0644063	0.000455613	0.00702161	0.000378613	0.00323842	0.0245515	0.0419696	0.0188078	0.00120983	0.0417044	0	0.000399564	0.0373876	0.0120829	0	0	0.0100038	0.00173756	0	0	0.00917087	0.00872519
Bacteria	Firmicutes	Erysipelotrichia	Erysipelotrichales	Erysipelotrichaceae	Turicibacter	0.00453753	0.00308587	0.00282641	0.0024398	0.00422007	0.00853269	0.0140535	0.000215948	0.0238299	0.00488761	0.0925275	0.00102112	0.00189946	0.00271226	0.00693593	0.0014519	0.0103635	0.00551415	0.00355369	0.00207547	0.00248427	0.0151244	0	0.148039	0.000763219	0	0.0213262	0.00150076	0.00205286	0.00504599	0.0108129	0.00212268	0.00516537	0.00918997	0.00227099	0.00364323	0	0.0108889	0	0	0.0035611	0.0115472	0.00432305	0.00419608
Bacteria	Firmicutes	Erysipelotrichia	Erysipelotrichales	Erysipelotrichaceae	Catenibacterium	0.000459803	0.0182482	0.000607015	0.000700312	0.125222	0.000868783	0.0196107	0.00186255	0.000920653	0.0105362	0.031132	0.0132746	0.0234891	0.000930678	0	0.00807458	0.00165048	0.000471058	0.0112264	0.00101565	0.0230396	0.00051053	0.00906794	0.0429678	0	0.0493458	0.0203783	0.00855903	0.0117754	0.0291062	0.092426	0.0111441	0.0127978	0.0730113	0.016136	0.00348596	0.0112942	0.00988069	0.0805719	0.00494537	0.00675124	0.0394461	0.00274876	0.00313041
Bacteria	Firmicutes	Erysipelotrichia	Erysipelotrichales	Erysipelotrichaceae	Uncultured Erysipelotrichaceae	0.00436208	0.00166162	0.0234649	0.0210771	0.0027608	0.0282044	0.00113614	0.0137667	0.00336145	0.0121166	0.00108549	0.00388027	0.00342438	0.00180817	0.00103803	0.00481418	0.000959582	0.00739838	0.0014134	0.0484202	0.00376648	0.0310785	0.00023933	0.00150703	0.11256	0.00319717	0.00118479	0.00136007	0.00521769	0.0165829	0.00113422	0.0157016	0.000770951	0.00450418	0.0046376	0.00951432	0.0033493	0	0.000708599	0.00531293	0	0.000363372	0.00324854	0.00136539
Bacteria	Firmicutes	Erysipelotrichia	Erysipelotrichales	Erysipelotrichaceae	Erysipelotrichaceae Incertae Sedis	0.00677605	0.0124325	0.00754975	0.00942032	0.0306843	0.0122871	0.0190427	0.0074502	0.01184	0.00722899	0.0270505	0.0472342	0.0173627	0.00148908	0.00188733	0.0108255	0.00249491	0.0056804	0.00666317	0.00746285	0.00617061	0.0133057	0.0054514	0.0328041	0.00561729	0.0190989	0.00260653	0.00614374	0.0201009	0.0136242	0.027196	0.00627439	0.00292961	0.00773701	0.0129088	0.0201295	0.0166686	0.00675517	0.0503939	0.0163732	0.000741895	0.0068637	0.01107	0.0074597
Bacteria	Firmicutes	Clostridia	Clostridiales	Christensenellaceae	Uncultured Christensenellaceae	0.0100068	0	0.0130888	0.0121538	0.000433839	0.0535543	0.013362	0.0184905	0.0269987	0.0316671	0	0.00726456	0.0186736	0.00707315	0.014674	0.00267455	0.00433731	0.0126631	0	0.00989159	0.00697199	0.0055201	0.013562	0.00199769	0.0179509	0.00344958	0.00205363	0.0039864	0.0205286	0.00399092	0.00425961	0.00861558	0	0.00457683	0.00829509	0.0149398	0.00346614	0.00030247	0.0135467	0.00110268	0.000296758	0.00549096	0.00657204	0.0161849
Bacteria	Actinobacteria	Coriobacteriia	Coriobacteriales	Coriobacteriaceae	Collinsella	0.00130076	0.0084268	0.00666768	0.00628022	0.013449	0.00629868	0.00950899	0.0058036	0.0317946	0.0110337	0.0212323	0.00889835	0.0124401	0.00271226	0.00160423	0.0294455	0.00406863	0	0.00468441	0.00534322	0.027928	0.0210593	0.00356336	0.0213087	0.0314446	0.0133356	0.00801706	0.00154766	0.0263165	0.00128443	0.0163327	0.00540034	0.00524246	0.019506	0.00822337	0.0152806	0.00475133	0.00628466	0.0217582	0.00928927	0.00189183	0.0549499	0.00184917	0.00656054
Bacteria	Firmicutes	Clostridia	Clostridiales	Ruminococcaceae	Ruminococcaceae Incertae Sedis	0.0259365	0.000712124	0.0160574	0.0147517	0	0.00952558	0.00135843	0.0400853	0.0107267	0.0105654	0	0.00242152	0.00743733	0.0132422	0.00627536	0.00608778	0.000729283	0.0176508	0	0.0123645	0.0451577	0.00430759	0.0328946	0.000841131	0.0144706	0.000715157	0.00252755	0.000820729	0.00533174	0.00137618	0.00131065	0.00193538	0	0	0.00210365	0.0066312	0.00342719	0.000201647	0.013255	0.0162395	0	0.000322997	0.0126693	0.0233116
Bacteria	Firmicutes	Clostridia	Clostridiales	Lachnospiraceae	Pseudobutyrivibrio	0.00963772	0.00219572	0.00533035	0.00442778	0	0.00179962	0.007459	0.00831399	0.00190554	0.0146336	0.00138943	0.0558116	0.00385243	0.00308453	0.00377465	0.0190275	0.00878977	0.00634542	0.00161531	0.00187675	0.00240414	0.00440332	0.0879138	0.00210283	0	0.00361785	0.0135066	0.054684	0.0247199	0.00188078	0.00254568	0.000686749	0.00493408	0.00421359	0.0744406	0.00547794	0.0058418	0	0.00892001	0.00959	0.00682543	0.0067022	0.0126443	0.0441921
Bacteria	Bacteroidetes	Bacteroidia	Bacteroidales	Rikenellaceae	Rikenellaceae RC9 gut group	0.00208727	0	0.0248117	0.0274025	0	0.00322691	0.00222288	0.00739621	0.0239584	0.0446617	0.000521037	0.00542654	0.00615319	0.00840269	0.00872889	0.000738684	0.0212643	0.00038793	0	0.0151907	0.00937613	0	0.00912113	0.000700943	0.0251557	0.00143031	0.00027645	0.0159456	0.00316483	0.0041056	0.00930057	0.0084595	0	0.000399564	0.025459	0.00600215	0	0	0.00183402	0.0029739	0	0.000201873	0.0225149	0.00376315
Bacteria	Bacteroidetes	Bacteroidia	Bacteroidales	Prevotellaceae	Uncultured Prevotellaceae	0.00215382	0.000237375	0.00935182	0.00935255	0	0.00527475	0.00121024	0	0.01017	0.0158628	0.00212757	0.0564243	0.00454801	0.00175499	0.0047655	0.00140095	0.00882816	0.00074815	0	0.00741869	0.00749289	0	0.0323095	0.00164722	0.00109904	0.0194354	0.00627937	0.0060265	0.000114048	0.00628455	0.0183239	0.0102388	0.00277542	0.00250636	0.00819946	0.00497995	0.000155781	0.00174761	0	0.013132	0.000185474	0.000201873	0.00232395	0.01785
Bacteria	Actinobacteria	Coriobacteriia	Coriobacteriales	Coriobacteriaceae	Enterorhabdus	0.00156091	0.00676518	0.00604169	0.00548954	0.0017748	0.00853269	0.001803	0.00191654	0.0314307	0.00538516	0.00547089	0.00253822	0.00840044	0.00116999	0.00254789	0.00481418	0.0016121	0.00116379	0.00407867	0.00368727	0.00368634	0.00657307	0.0023933	0.00336453	0.0192331	0.00656262	0.00347538	0.000257943	0.00855359	0.000940389	0.0057971	0.00168566	0.000925141	0.00995278	0.0018646	0.0074175	0.0096195	0.00369686	0.0101288	0.0122966	0.000741895	0.00423934	0.00459793	0.00409618
Bacteria	Firmicutes	Clostridia	Clostridiales	Lachnospiraceae	Roseburia	0.020425	0.000207703	0.00555798	0.00456332	0	0.00114803	0.000617467	0.00199752	0.00107053	0.0412081	0.00247493	0.00802311	0.00390594	0.00372271	0.000990846	0.00341323	0.00103635	0.0140763	0	0	0.0029651	0.00207403	0.00842973	0.00227806	0.00253389	0.00437508	0.00347538	0	0.00145411	0.00364687	0.00551985	0.00230997	0	0.00294224	0.00114745	0.00199198	0.00354403	0.0013107	0.000958693	0.0167407	0	0.00060562	0.00759658	0.0400293
Bacteria	Firmicutes	Clostridia	Clostridiales	Lachnospiraceae	Dorea	0.00209332	0.00311554	0.00190641	0.00205575	0.0244528	0.00307177	0.00306264	0.00245641	0.00727958	0.0023121	0.0162824	0.00694363	0.00510982	0.000584997	0.00184014	0.0106982	0.000844433	0.0047937	0.00323063	0.000640304	0.0104981	0.00520102	0.00178168	0.0111099	0.000793748	0.00635228	0.00142174	0.00117247	0.00339292	0.000963325	0.00534342	0.0017793	0.00277542	0.00813658	0.00284471	0.00783687	0.0046345	0.000403294	0.0201325	0.00591439	0	0.00496609	0.00287371	0.0044292
Bacteria	Proteobacteria	Gammaproteobacteria	Pseudomonadales	Moraxellaceae	Acinetobacter	3.63003e-05	0.00249243	0	0.00031627	0.00690199	0	0	0.00256438	0	0	0.0352134	0.0142665	0	5.31816e-05	0	7.64156e-05	0	0.000443348	0.0670759	0	0	0	0	0	0	0.000126204	0	0.396436	0.00843954	0	0.000151229	9.36476e-05	0	0	0	0.000340733	0.262764	0.000235255	0	0	0.810372	0.000201873	0.0814384	0
Bacteria	Bacteroidetes	Bacteroidia	Bacteroidales	Prevotellaceae	Alloprevotella	0.00379943	0	0.00330064	0.00379524	0.00102544	0.00269943	0.00711322	0.000431895	0.023102	0.0134629	0.00438539	0.0147333	0.00133765	0.00146249	0.000802114	0.00155378	0.002303	0.00410097	0.00157493	0.00291449	0.0246424	0.00127632	0.00420157	0.00259349	0.0024423	0.00731984	0.0360965	0.000820729	0.00028512	0.0354825	0.0133081	0.0167629	0.00508827	0.000617508	0.00212756	0.0168532	0.00385559	0.00668795	0.00375141	0.133892	0.000445137	0.0170785	0.00894597	0.00422939
Bacteria	Firmicutes	Clostridia	Clostridiales	Family XIII	Mogibacterium	0	0	0.0033291	0.00390819	0	0.0233951	0.00506323	0.00153863	0	0.0104191	0	0	0.0048958	0.00343021	0.00976692	0	0.00449085	0	0	0.00766157	0.0141844	0.000319081	0.00191464	0	0.00796801	0.0108956	0.00268552	0.00281393	0.0123172	0.00263768	0.00506616	0.00365226	0.00485699	0.0135489	0.00674125	0.00631667	0	0.00255419	0.00312617	0.00163732	0.00144669	0.0121124	0	0
Bacteria	Firmicutes	Erysipelotrichia	Erysipelotrichales	Erysipelotrichaceae	Solobacterium	0	0.00453979	0.00185898	0.00282384	0.0013804	0.00325794	0.0111885	0.00261837	0.00805036	0	0.00677348	0.0129828	0.00864122	0.00241976	0.00254789	0.000509437	0.00307066	0	0.00290756	0.00211963	0.00516889	0.000127632	0	0.0107595	0.00683844	0.0167852	0.0106631	0.00342361	0.00735609	0.00224776	0.00589792	0.000936476	0.00678437	0.0187432	0.00784089	0.00904254	0.00650388	0.00705764	0.0187154	0.00137	0.00107575	0.0060562	0.00534759	0.00286399
Bacteria	Firmicutes	Bacilli	Lactobacillales	Leuconostocaceae	Weissella	0.00137336	0.00192867	0.00047423	0.000451814	0	0.0125353	0.00869393	0.00183556	0.00132745	0.0215992	0.0063827	0.0019839	0	0.000957269	0.0143909	0.0116152	0	0.00144088	0.00157493	0.000905257	0	0	0.000850951	0.00707952	0.00134327	0.0127466	0.00146124	0.00243874	0	0.0120416	0.00617517	0.00565007	0.00123352	0.0116963	0.00260566	0.00235892	0.00342719	0.00520921	0.0325122	0.0111271	0	0.000928618	0.000424809	9.99068e-05
Bacteria	Firmicutes	Bacilli	Lactobacillales	Lactobacillaceae	Lactobacillus	0	0.00403537	0.000275054	0.000451814	0	0	0.00889152	0.000809804	0	0.00755092	0.00712084	0.00177967	0	0.0109554	0.00717184	0.0101378	0.00226461	0	0.00327101	0	0.000120207	0.000638162	0	0.00820103	0.0015875	0.0452652	0	0.00166491	0.000541727	0.00917452	0.00345306	0.0144217	0.00686146	0.064911	0.00246223	0.00246376	0.0571718	0.0182826	0.00179234	0.000568049	0.00181764	0.00698482	0.000499775	0
Bacteria	Firmicutes	Clostridia	Clostridiales	Lachnospiraceae	Coprococcus	0.00291007	0	0.00312992	0.00160394	0	0.00735363	0.00281565	0.00178157	0.00269773	0.00608757	0.00130259	0.00796476	0.00112363	0.00470657	0.000330282	0.00264907	0.00134342	0.000997534	0	0.00158972	0.00228393	0.00500957	0.00348358	0.00049066	0.00399927	0.00227168	0	0.000820729	0.00290822	0.000321108	0.00773787	0	0	0.00145296	0.00164945	0.00283071	0	0	0.00383477	0.000634878	0	0.000322997	0.00544755	0
Bacteria	Firmicutes	Clostridia	Clostridiales	Ruminococcaceae	Anaerotruncus	0.00627995	0	0.00631675	0.00639317	0	0.000465419	0.00232168	0.00202451	0.00211964	0.00219504	0	0	0.00080259	0.00630202	0.00127395	0	0.00237976	0.00822965	0	0.0030028	0	0	0.0017019	0	0.000793748	0	0	0.0018994	0.00156816	0.000458726	0.000201638	0.00106134	0	0	0.0018646	0.00104841	0	0	0.000333458	0	0	0.000322997	0.000549753	0.000832556
Bacteria	Bacteroidetes	Bacteroidia	Bacteroidales	uncultured	Uncultured Bacteroidales	0	0	0.00820418	0.00790675	0	0	0.0018524	0.000917778	0	0	0	0	0	0.00566384	0.0047655	0.00231794	0	0	0	0.00454837	0.00120207	0	0.0138545	0	0.00100745	0.00109377	0	0.0021339	0.00202435	0.00185784	0.00113422	0.00234119	0	0	0.00322719	0.00267345	0	0	0	0	0.000222568	0.000888243	0.0142686	0.00542827
Bacteria	Elusimicrobia	Elusimicrobia	Elusimicrobiales	Elusimicrobiaceae	Elusimicrobium	0	0	0.00575716	0.00677721	0	0.00263738	0	0.000539869	0.00184131	0.0207504	0	0	0.000401295	0.00295158	0.00358592	0	0	0	0	0.00185467	0	0	0	0	0.00232019	0	0.000236957	0	0.000256608	0.000114682	0.00151229	0.000593101	0	0	0	0	0.00739962	0	0.000917011	0	0	0.000322997	0.00234894	0.00319702
Bacteria	Firmicutes	Clostridia	Clostridiales	Lachnospiraceae	Anaerostipes	0.00347878	0.00186933	0.00145114	0.00203316	0.000985999	0.00117906	0	0	0.00141309	0.00166823	0.00277886	0.00177967	0.00264855	0.000398862	0.00278381	0.00369342	0.00330096	0.0038793	0.00157493	0.000905257	0	0.000127632	0.00140939	0.00227806	0.00073269	0.0010517	0	0.00166491	0.00168221	0.000733962	0.000504096	0.000468238	0	0	0.00401606	0.000262103	0	0	0.00358468	0	0	0.000282623	0.00969564	0.00126549
Bacteria	Fusobacteria	Fusobacteriia	Fusobacteriales	Fusobacteriaceae	Cetobacterium	0.0222763	0	0	0	0	0	0	0	0	0.000760946	0	0	0	0	0	0	0	0.0171243	0	0	0	0	0	0	0	0	0.000987323	0.00105522	0	0.0124085	0.000151229	0.00383955	0	0	0.00360968	0	0	0.00766258	0	0	0.00107575	0	0	0
Bacteria	Firmicutes	Negativicutes	Selenomonadales	Veillonellaceae	Dialister	0.00132496	0	0.000701861	0.000587358	0.00106488	0	0.00409998	0	0.000920653	0	0.00138943	0.0164547	0	0	0.00165141	0	0	0.000415639	0	0.000176636	0	0	0.00406861	0.00098132	0	0.0150183	0.0776431	0.00272013	0.00273715	0.000963325	0.012552	0.000593101	0.00539665	0.00228841	0.00597629	0.000471785	0.00338825	0.00174761	0.00504356	0.000534634	0.000853179	0.046552	0.00134939	0.00519515
Bacteria	Firmicutes	Clostridia	Clostridiales	Lachnospiraceae	Marvinbryantia	0.00180291	0.000504421	0.00119506	0	0.00141984	0.000682615	0.000518672	0.000512876	0.00745086	0	0.00399462	0	0.00243452	0	0	0.000331134	0	0.00554185	0	0.000419509	0	0	0	0.000630848	0.00192331	0.00172479	0.000987323	0	0.00564537	0	0.0015627	0	0	0.00722848	0	0.00096978	0.00338825	0.000470509	0.000666917	0.000801951	0	0.00403747	0	0.000865859
Bacteria	Firmicutes	Clostridia	Clostridiales	Lachnospiraceae	Oribacterium	0	0	0.00556746	0.00652871	0	0.000248224	0.000222288	0	0.00357556	0.00155116	0	0	0.00152492	0.00218045	0.00212324	0	0.000614133	0	0	0.00441589	0	0	0	0	0.00073269	0	0.00138225	0.00159456	0.00650073	0.000825707	0.00120983	0.00218511	0	0.00036324	0.00406387	0	0	0	0	0	0.000370947	0	0	0.000799254
Archaea	Euryarchaeota	Methanobacteria	Methanobacteriales	Methanobacteriaceae	Methanosphaera	0	0	0.00158393	0.00135544	0	0.0175618	0.000765659	0.0012417	0	0	0	0	0.000454801	0.00273885	0	0	0	0	0	0.00205339	0	0.000191449	0.00047866	0	0	0	0	7.03482e-05	0.00741311	0.000756898	0.000100819	0.00193538	0	0.000435888	0.000502008	0.000891149	0	0.000100823	0.00500188	0	0.000370947	8.07494e-05	9.9955e-05	0.000366325
Bacteria	Firmicutes	Clostridia	Clostridiales	Lachnospiraceae	Butyrivibrio	0.000550554	0	0.00249445	0.0026657	0	0.000744671	0	0	0.00353274	0.00711192	0.000477617	0	0	0.00239317	0.000707747	0.00101887	0	0	0	0.00245082	0	0.000382897	0	0	0	0.00340751	0.00315943	0.00321257	0.00444787	0.00520654	0.00239445	0.0108631	0.00100224	0.00188885	0.00968158	0.000602836	0.00424504	0.00104184	0.00120879	0	0.00103865	0	0	0.00326362
Bacteria	Firmicutes	Clostridia	Clostridiales	Family XIII	Clostridiales Family XIII Incertae Sedis	0	0	0.00433447	0.00614467	0	0.00279252	0.000864454	0	0	0.00163896	0	0	0	0.000691361	0.000707747	0	0	0	0	0.00399638	0	0	0.00127643	0	0.00137379	0	0	0	0.00464745	0	0	0.000780396	0	0.000108972	0	0	0	0	0	0	0	0	0.00184917	0
Bacteria	Bacteroidetes	Bacteroidia	Bacteroidales	Porphyromonadaceae	Parabacteroides	0.00839141	0	0.00266517	0.00160394	0	0	0	0	0.000278337	0	0	0	0.000775837	0.000372271	0.00231198	0	7.67666e-05	0.0035745	0	0.00143516	0.00036062	0.000319081	0.000744582	0	0	0	0	0	0	0	0.000226843	0	0	0	0.000454198	0	0	0	0.000375141	0	0	0	0.000624719	0.000266418
Bacteria	Proteobacteria	Gammaproteobacteria	Aeromonadales	Succinivibrionaceae	Succinivibrio	0.00145201	0.000118687	9.48461e-05	0.000248498	0	0	0.000864454	0	0.000920653	0.0037462	0.00104207	0.00247987	0.000347789	0	0	0.000203775	0.00034545	0.00241071	0	0	0.00208358	0	0.00523867	0.000315424	0	0.00164065	0.00789858	0	0	0.000321108	0.00057971	0.000124863	0	0	0	0.000497995	0	0	0.00129215	0	0	0.000928618	0	0
Bacteria	Firmicutes	Bacilli	Lactobacillales	Streptococcaceae	Lactococcus	0.000768356	0.000267046	0.00110021	0.00153617	0	0.00263738	0	0	0	0.000351206	0.00104207	0	0	0	0	0.00203775	0	0.00074815	0.000403828	0.00441589	0	0.00067007	0	0.00129674	0.00393821	0	0	0.000750381	0.000684287	0	0	0	0	0.000980748	0.000932301	0	0	0	0.000875328	0	0	0	0	0
Bacteria	Firmicutes	Clostridia	Clostridiales	Family XIII	Uncultured Clostridiales Family XIII	0.00124631	0	0.00112867	0.00210094	0	0.00226504	0.00116084	0	0.00593072	0	0	0	0.000722331	0	0	0.00264907	0.000575749	0.000831278	0	0.00145724	0	0	0	0	0.000793748	0	0.00102682	0.000468988	0.00145411	0	0	0	0	0.000145296	0.00100402	0.000681467	0	0	0.00250094	0	0	0	0.000699685	0.000499534
Bacteria	Actinobacteria	Coriobacteriia	Coriobacteriales	Coriobacteriaceae	Slackia	0.000405353	0.000890155	0.000445777	0.000338861	0.000552159	0.00158243	0.000395179	0.000728824	0.00233375	0.000702412	0.000824975	0	0.000963108	0	0.000188733	0.000458494	0	0	0.000686508	0.000485748	0.00100172	0.00577537	0.000292514	0.000350471	0.000641104	0.000420681	0.000710872	0.000211045	0.000769823	0.000206427	0.000327662	0.000561885	0	0.00138031	0.000358577	0.00107462	0	0.000504117	0.00466842	0.0038761	7.41895e-05	0.00113049	0.000524764	0.000965765
Bacteria	Proteobacteria	Epsilonproteobacteria	Campylobacterales	Campylobacteraceae	Campylobacter	0	0	0.00269363	0.00304974	0	0.000341308	0	0	0.000171284	0.00263404	0.000651296	0.00172132	0.000428048	0	0.000188733	0.000101887	0	0	0.000161531	0.00375351	0	0	0.0020476	0.000455613	9.15863e-05	0	0	9.37976e-05	0	0	0.000100819	0	0	0	0.000191241	7.86308e-05	0.000545235	0	0	0.000267317	0	0	0	0
Bacteria	Cyanobacteria	Melainabacteria	Gastranaerophilales	uncultured rumen bacterium	Gastranaerophilales Uncultured Rumen Bacterium	0.00263782	0	0	0	0	0.0026684	0	0	0	0	0	0	0	0.00757838	0	0	0	0.00512622	0	0	0	0	0.00047866	0	0	0	0	0	0	0	0	0	0	0	0	0	0	0	0	0	0	0	0	0
Bacteria	Firmicutes	Clostridia	Clostridiales	Ruminococcaceae	Intestinimonas	0.000798606	0	0.00147011	0.00155876	0	0.00108598	0.00093855	0	0.00286901	0.00125849	0.0028657	0.000204225	0	0	0	0.00040755	0	0.000942115	0	0.00103773	0.00112193	0	0	0.00098132	0.000793748	0	0.0016587	0.00077383	0.00359251	0.0012615	0.000252048	0.00127985	0	0	0.000741059	0	0	0	0.00054187	0	0	0.00234173	0.00257384	0.000799254
Archaea	Euryarchaeota	Methanobacteria	Methanobacteriales	Methanobacteriaceae	Methanobrevibacter	0	0	0.00292126	0.00246239	0	0.00152037	0	0.00232144	0.000128463	0.000585343	0	0	0.000829343	0	0.000660564	0	0	0	0	0.00298072	0	9.57243e-05	0.00117006	0	0.00161802	0	0.00126377	0.000234494	0.0151113	0.000940389	7.56144e-05	0.00224754	0	0.000217944	0.00145821	0.00269966	0	0	0.000583552	0	0	0.000645995	0	0.000932463
Bacteria	Firmicutes	Negativicutes	Selenomonadales	Veillonellaceae	Veillonella	0	0.0053706	0	0.000338861	0	0.000372335	0.000765659	0	0	0.00158043	0	0.00017505	0	0.000265908	0	0	0	0	0.00743044	0	0.000681172	0	0	0	0	0	0.0066743	0	0	0	0.00166352	0.000249727	0.00447151	0.00530331	0	0.000445574	0.00229778	0.00359603	0.0011671	0.000735122	0	0.00129199	0.000474786	0
Bacteria	Actinobacteria	Coriobacteriia	Coriobacteriales	Coriobacteriaceae	Uncultured Coriobacteriaceae	0.000169401	0.000563765	0.000569076	0.000519586	0.000433839	0.00102392	0.000493974	0.000323922	0.00471032	0.000556076	0	0.000379274	0.000588566	0.00031909	0	0.000382078	0	0	0.000403828	0.000485748	0	0.000638162	0	0.000350471	0.00290023	0.000378613	0.000355436	7.03482e-05	0.00521769	0.000252299	0.000352867	0.0011862	0	0.0378496	0.000334672	0.000576626	0	0.00336078	0.0193406	0.000668293	0.000445137	0.00173611	0.000849618	0.00259758
Bacteria	Bacteroidetes	Bacteroidia	Bacteroidales	Rikenellaceae	Alistipes	0.00929892	0	6.63922e-05	0.00031627	0	0	0	0	6.42316e-05	0.000351206	0	0.000262574	8.0259e-05	0.00031909	0	0	0	0.00415639	0	4.41589e-05	0	0.000223357	0	0	9.15863e-05	0	0	0	0	0.000114682	0	0	0	0	0	0.000471785	0	0	0.000416823	0	0	0	9.9955e-05	0
Bacteria	Bacteroidetes	Bacteroidia	Bacteroidales	Rikenellaceae	Rikenellaceae dgA-11 gut group	0	0	0.00203919	0.00196539	0	0	0	0	0	0.00456568	0	0	0	0	0	0	0	0	0	0.00128061	0	0	0	0	0.00448773	0	0	0	0	0	0	0	0	0	0	0	0	0	0	0	0	0	0	0
Bacteria	Verrucomicrobia	Verrucomicrobiae	Verrucomicrobiales	Verrucomicrobiaceae	Akkermansia	8.47006e-05	0	8.53615e-05	0	0.00023664	0.0108598	0.000148192	0	8.56421e-05	0	0	0	0.000321036	0	0.000471832	0	0.000191916	0	0.000201914	0.000264953	0	0.000319081	0.000265922	0	0	0	0.000355436	0	0.000456191	0	0.000277253	0.000593101	0	0.000254268	0	0	0	0	0	0.000133659	0	0.000161499	0	0
Bacteria	Firmicutes	Negativicutes	Selenomonadales	Acidaminococcaceae	Phascolarctobacterium	0	0	0.000901038	0.000745493	0.000433839	0.000837755	0	0.000377909	0.00211964	0.000643877	0.000173679	0.00110865	0.000347789	0.000638179	0.000471832	0	0	0	0.00028268	0.000110397	0.00124214	0	0.00178168	0.000280377	0.000183173	0.00021034	0.000789858	0	0	0	0.000705734	0	0	0.000871776	0	0.0128168	0	0	0.000291776	0.0111939	0	0.000403747	0.000449798	0
Bacteria	Bacteroidetes	Bacteroidia	Bacteroidales	Porphyromonadaceae	Barnesiella	0.00438628	0	0	0	0	0	0	0	0	0	0	0	0	0	0	0	0	0.00412868	0	0	0	0	0.00114346	0	0	0	0	0	0	0	0	0	0	0	0	0	0	0	0	0	0	0	0.000149933	0
Bacteria	Firmicutes	Bacilli	Lactobacillales	Lactobacillaceae	Pediococcus	0	0.000949499	0	0	0	0.00114803	0	0	0	0	0	0	0	0.000611588	0.00353874	0.00137548	0	0	0.000928805	0	0	0	0	0	0.000854805	0.00113584	0	0.00253254	0	0.00197252	0	0.00230997	0	0	0.00315548	0	0.00346614	0.0170728	0	0	0	0	0	0
Bacteria	Actinobacteria	Actinobacteria	Micrococcales	Micrococcaceae	Kocuria	0	0	0.000113815	0.000135544	0	0	0.000493974	0	0	0	0.00251834	0	0	0	0	0.00109529	0	0	0.000323063	0.000375351	0	0	0	0.00150703	0.00192331	0	0	0	0.000171072	0	0	0	0	0	0	0.000524205	0	0.00309192	0	0	0	0	0	0
Bacteria	Firmicutes	Clostridia	Clostridiales	Clostridiaceae 1	Clostridium sensu stricto 6	0.000520304	0	0.00138475	0.00131026	0	0	0	0	0	0.00020487	0	0	0.000160518	0	0	0	0.000268683	0.0011915	0	0.00306904	0	0	0	0	0	0	0	0	0	0	0	0	0	0	0	0	0	0	0	0	0	0	0	0
Bacteria	Proteobacteria	Gammaproteobacteria	Pasteurellales	Pasteurellaceae	Haemophilus	0	0	0	0	0	0.00257532	0.00056807	0	0	0.00172676	0.000217099	0	0	0	0.000566198	0	0	0	0	0.000287033	0.00112193	0	0.000265922	0.000595801	0	0.000378613	0.00991272	0.000257943	0	0.00112388	0.00123503	0.00184174	0	0.00141664	0.000932301	0.00644772	0	0.0030247	0.00229253	0.00043439	0	0.000161499	0.00327353	0.000699347
Bacteria	Proteobacteria	Gammaproteobacteria	Aeromonadales	Succinivibrionaceae	Ruminobacter	0	0	0.000113815	0.000180726	0	0	0	0	0	0.00538516	0	0	0	0	0.0011324	0	0	0	0	0.000375351	0	0	0	0	0	0	0.000671379	0	0	0	0	0	0	0	0	0	0	0	0	0	0	0	0.000424809	0
Bacteria	Firmicutes	Clostridia	Clostridiales	Lachnospiraceae	Uncultured Lachnospiraceae	0.000719955	0.000741796	0.000388869	0.000338861	0	0.000217196	0	0.000350915	0.000599495	0	0.00117233	0.000437624	0	0	0	0	0	0.00077586	0.000363445	0	0	0	0	0.000700943	0.000183173	0.000799293	0	0	0	0.00087158	0.00151229	0	0	0	0	0.000157262	0.00144098	0.000201647	0.000500188	0.00197146	0	0.000888243	7.49663e-05	0.00029972
Bacteria	Firmicutes	Clostridia	Clostridiales	Lachnospiraceae	Lachnospira	0.000187551	0.00109786	0	0.000248498	0	0.000744671	0.00037048	0	0	0.000643877	0	0	0	0.00146249	0.000707747	0	0	0	0.000807657	0	0.000400689	0	0	0	0	0	0.000631887	0	0	0	0	0	0	0	0	0	0.000155781	0	0	0.000801951	0	0	0.000149933	0
Bacteria	Firmicutes	Clostridia	Clostridiales	vadinBB60	Uncultured Clostridiales vadinBB60	0.000526354	0	0.000540623	0.000564768	0	0.000992895	0	0.000377909	0.000727958	0	0	0.00113782	0	0	0	0	0	0.000498767	0	0.000574065	0	0	0.000265922	0	0.000427403	0	0	0	0	0.000137618	0.000428481	0.000967692	0	0	0	0.00157262	0	0	0.00387645	0.000100244	0	0	0	0.00129879
Bacteria	Firmicutes	Clostridia	Clostridiales	Defluviitaleaceae	Uncultured Defluviitaleaceae	0.000429553	0	0.000180208	0	0	0.00201682	0	0	8.56421e-05	0.00020487	0	0.0016338	0.000428048	0	0	0.000993403	0	0	0	0	0	0	0.000505252	0	9.15863e-05	0.000546885	0	0	0.000228096	0	0.000604915	0	0	0	0.000430293	0.000366944	0	0	0.00162561	0.000200488	0	0	0.00139937	0.000965765
Bacteria	Actinobacteria	Actinobacteria	Actinomycetales	Actinomycetaceae	Actinomyces	0.000605005	0.000356062	0.0001233	0	0	0.000930839	0	0.000161961	0.000342568	0.00181456	0	0	0	0	0	0	0	0.000193965	0	0	0.000240414	0.000223357	0	0.000700943	0.000457931	0	0	0	0.000228096	0.000206427	0.000277253	0	0	0.00036324	0	0.000157262	0	0.000403294	0.00054187	0.000167073	0	0.00117087	0.000574741	0.000266418
Bacteria	Firmicutes	Negativicutes	Selenomonadales	Veillonellaceae	Mitsuokella	0	0.000890155	0	0	0	0	0	0	0	0	0.00316964	0	0	0	0	0	0	0	0.000928805	0	0	0	0	0.00108646	0	0.00458542	0.0061214	0	0	0	0.000378072	0	0.00223576	0	0	0	0	0.00349521	0.000375141	0	0.000890274	0.00609658	0	0.000166511
Bacteria	Bacteroidetes	Bacteroidia	Bacteroidales	Porphyromonadaceae	Porphyromonas	0.00293427	5.93437e-05	0	0	0	0	0	0	0	0.000497542	0	0	0	0	0	0	0	0.00221674	0	0	0	0	0	0	0	0.000126204	0	0	0	0	0	0	0	0	7.17154e-05	0	0	0	0.000125047	0	0	0.000403747	0	0
Bacteria	Firmicutes	Negativicutes	Selenomonadales	Veillonellaceae	Anaerovibrio	0	0.00065278	0.000331961	0.000248498	0	0.000465419	0.0017783	0.000971765	0	0	0	0	0	0.000558407	0	0	0	0	0.000686508	0	0	0	0	0	0	0.0019772	0.00256704	0	0	0	0.00063012	0	0	0	0	0	0.00253145	0	0	0	0	0.00060562	0	0
Bacteria	Actinobacteria	Actinobacteria	Micrococcales	Micrococcaceae	Rothia	0	0	0	0	0	0	0	0	0	0.000936549	0.00260518	8.75248e-05	0	0	0	0	0	0	0	0	0.000240414	0	0	0.00136684	0	0.000715157	0	0	0	0	0	0	0	0	0	0.000629046	0	0	0.00154225	0.000367561	0	0.000161499	0.00252386	0
Bacteria	Tenericutes	Mollicutes	Anaeroplasmatales	Anaeroplasmataceae	Anaeroplasma	0.00124026	0	0	0	0	0	0	0.00062085	8.56421e-05	0	0	0	0.00197972	0	0	7.64156e-05	0	0.000942115	0	4.41589e-05	0	9.57243e-05	0	0	0	0	0	0	0	0	0	0.000249727	0	0	0	0.000471785	0	0	0.00220916	0.00330805	0	0	0	0
Bacteria	Proteobacteria	Alphaproteobacteria	Rhodospirillales	Rhodospirillaceae	Thalassospira	0.000647355	0	0.000294023	0.000293679	0	0.000558503	0	0	0.000214105	0.000292672	0.000130259	0.000583499	8.0259e-05	0.000159545	0	0	0	0.000193965	0	4.41589e-05	0	0	0	0	0	8.41361e-05	0	0	0.000855359	0	0	0	0	0	0	0	0	0	0	0	0	0	0.000349843	0
Bacteria	Bacteroidetes	Bacteroidia	Bacteroidales	RF16	Uncultured Bacteroidales RF16	0	0	0.000986399	0.000768084	0	0.00105495	7.4096e-05	0	0	0	0	0	0	0	0	0	0	0	0	0.000485748	0	0	0	0	0	0	0	0.000211045	0.000114048	0	0	0	0	0	0.000239051	0	0	0	0	0	0	0	0	0
Bacteria	Firmicutes	Clostridia	Clostridiales	vadinBB60	Uncultured Clostridiales vadinBB60	0	0	9.48461e-05	0	0	0.00124112	0	0	0.000256926	0	0	0	0	0	0	0	0	0	0	0	0	0	0	0	0.00174014	0	0	0	0	0	0	0	0	0	0	0	0	0	0	0	0	0	0	0
Bacteria	Firmicutes	Clostridia	Clostridiales	Ruminococcaceae	Oscillibacter	0.000496104	0	0.000749284	0.000519586	0	0	0.000345781	0	0.000321158	0	0	0	0	0	0	0	0	0.000692732	0	0.000176636	0	0	0	0	0	0	0	0.000117247	0	0.000344045	0	0.000218511	0	0	0.000382482	0	0	0	0	0	0	0	0.000274876	0.000799254
Bacteria	Firmicutes	Clostridia	Clostridiales	Ruminococcaceae	Flavonifractor	0.000181501	0	0.000531138	0.000293679	0	0.000651587	0	0.000296928	0.000214105	0.000292672	0	0	0.000401295	0	0	0	0	0	0	0.000198715	0	0	0	0	0	0	0	9.37976e-05	0	0	0	0	0	0	0	0.000419364	0	0	0	0	0	0	0	0
Bacteria	Actinobacteria	Coriobacteriia	Coriobacteriales	Coriobacteriaceae	Olsenella	0	0	4.7423e-05	0	0	0	0.000419877	0	0.000214105	0	0	0	0.000347789	0	9.43663e-05	0.000662269	0.00034545	0	0	0	0	0	0.000132961	0	0	0.000631021	0.00094783	0.000492438	0.000712799	0.00018349	0.00173913	0.000624317	0.00100224	0.000217944	0.00181679	0.000786308	0	0.000268862	0.000917011	0	0.00207731	0.00460271	0	0
Bacteria	Tenericutes	Mollicutes	RF9	uncultured rumen bacterium	Mollicutes RF9 Uncultured Rumen Bacterium	0	0	0	0	0.00011832	0.00161345	0	0	0	0	0	0	0	0	0	0	0	0	0	0	0	0	0	0	0.000335816	0	0	0	0	0	0	0	0	0	0	0	0	0	0	0	0	0	0	0
Bacteria	Firmicutes	Bacilli	Lactobacillales	Leuconostocaceae	Leuconostoc	0	0	0	0.000158135	0	0	0	0	0	0	0.000260518	0	0	0	0	0.00127359	0	0	0	0	0	0.000350989	0	0	0	0	0	0	0	0	0.000932577	0	0	0.000399564	0	0	0	0.00174761	0.000250094	0	0	0	0	9.99068e-05
Bacteria	Firmicutes	Clostridia	Clostridiales	Lachnospiraceae	Anaerosporobacter	0.000840956	0	0	0	0	0	0.000271685	0	0	0	0	0	0.000909602	0	0	0	0	0	0	0	0	0	0	0	0	0	0	0	0	0	0	0	0	0	0	0	0	0	0.00237589	0	0	0	0.000449798	0
Bacteria	Firmicutes	Bacilli	Bacillales	Staphylococcaceae	Staphylococcus	0	0	0.000104331	0.000180726	0	0	0.000296384	0	0	0	0	0	0	0	0	0.000942459	0	0	0	0	0	0	0	0.000350471	0	0	0	0	0	0	0	0	0	0	0.000310767	0.000340733	0	0.00393211	0	0	0	0	0	0
Bacteria	Bacteroidetes	Bacteroidia	Bacteroidales	Porphyromonadaceae	Odoribacter	0.00128866	0	0	0	0	0	0	0	0	0	0	0	0	0	0	0	0	0.000498767	0	0	0	0	0	0	0	0	0	0	0	0	0	0	0	0	0	5.24205e-05	0	0	0	0	0	0	0	0
Bacteria	Firmicutes	Clostridia	Clostridiales	Peptococcaceae	Peptococcus	0	0	4.7423e-05	0	0	0	0.00103734	0	0	0.00020487	0	0	0.000240777	0	0	0	0	0	0	0	0	0	0	0	0	0.000252408	0.000513408	0.000445539	0.00652924	0.000458726	0.00143667	0.000624317	0.00177319	0.000581184	0.000932301	0	0	0	0.00100038	0	0	0.00137274	0	0
Bacteria	Proteobacteria	Betaproteobacteria	Burkholderiales	Oxalobacteraceae	Uncultured Oxalobacteraceae	0	0	0	0	0	0.000186168	0.000246987	0	0.000385389	0	0	0.00017505	0	0	0.000471832	0	0	0	0	0	0	0	0	0	0	0	0	0	0	0	0	0	0	0	0	0	0	0	0	0	0	0	0.000124944	0
Bacteria	Bacteroidetes	Bacteroidia	Bacteroidales	Porphyromonadaceae	Butyricimonas	0.000363003	0	0.000113815	0.000203316	0	0	0	0	0	0.000146336	0	0	8.0259e-05	0	0	0	0	0.000166256	0	0.000132477	0	0	0.000212738	0	0	0	0	0	0	0	0	0	0	0	0.000262957	0	0	0	0.000291776	0	0	0	0	0
Bacteria	Firmicutes	Clostridia	Clostridiales	Ruminococcaceae	Sporobacter	0.000163351	0	0	0	0	0	0	0	0	0	0	0	0	0	0	0	0	0	0	0	0	0	0	0	0.00122115	0	0	0	0	0	0	0	0	0	0	0	0	0	0	0	0	0	0	0
Bacteria	Firmicutes	Bacilli	Bacillales	Bacillaceae	Bacillus	0	0	0	0	0	0	0	0	0	0	0	0	0	0	0.000424648	0	0	0	0	0	0	0	0	0	0.000946392	0.00155652	0	0	0.000855359	0	0	0	0	0.00054486	0	0	0.00307668	0	0	0	0	0	0	0
Bacteria	Bacteroidetes	Bacteroidia	Bacteroidales	p-2534-18B5 gut group	Uncultured Bacteroidales p-2534-18B5 gut group	0	0	0.000588046	0.000451814	0	0	0	0	0	0	0	0	0	0	0	0	0	0	0	0.000220794	0	0	0	0	0	0	0	0	0.000370655	0	0	0	0	0	0	0	0	0	0	0	0	0	0	0
Bacteria	Proteobacteria	Epsilonproteobacteria	Campylobacterales	Helicobacteraceae	Helicobacter	0	0	1.89692e-05	0	0	0.000961867	0	0	0	0	0	0	0.000160518	0	0	7.64156e-05	0	0	0	0	0	0	0	0	0	0	0.00027645	0.000140696	0	0	0	0	0	0	0.000167336	0	0	0	0.00145888	0	0	0	0	0.00073265
Bacteria	Tenericutes	Mollicutes	NB1-n	uncultured bacterium	Uncultured Mollicutes NB1-n	0	0	0.000227631	0.000248498	0	0.000124112	0	0	0	0	0	0	0	0.000106363	0	0	0	0	0	0.000264953	0	0	0.000159553	0	0	0	0	0	0	0.000114682	0	0	0	0	0	0	0	0	0	0	0	0	0	9.99068e-05
Bacteria	Actinobacteria	Coriobacteriia	Coriobacteriales	Coriobacteriaceae	Gordonibacter	0.000429553	0	0	0	0	0	0	0	0	0	0	0	0	0	0	0	0	0.000665023	0	0	0	0	0	0	0	0	0	0	0	0	0	0	0	0	0	0	0	0	0	0	0	0	0	0
Bacteria	Proteobacteria	Betaproteobacteria	Burkholderiales	Alcaligenaceae	Sutterella	0.000108901	0	8.53615e-05	0	0	0.000434391	0	0	0	0.000351206	0	0	0	0	0	0.000101887	0	0	0	0	0	0	0	0	0	0	0	0	0	0	0	0	0	0	0	0	0	0	0	0	0	0	0	0
Bacteria	Firmicutes	Clostridia	Clostridiales	Lachnospiraceae	Howardella	0	0	0.000227631	0.000225907	0	0	0	0.000188954	0	0	0	0	0	0.000106363	0	0	0	0	0	0	0	0	0.000265922	0	0	0.000252408	0	0	0	0	0	0	0	0	0	0	0	0.000201647	0	0	0	0.000242248	0	0
Bacteria	Actinobacteria	Actinobacteria	Corynebacteriales	Corynebacteriaceae	Corynebacterium	0	0	0	0	0	0.00015514	0	0	0.000128463	0	0	0	0	0	0	0	0	0	0	0	0	0	0	0.000280377	0.000335816	0	0	0	0	0	0	0	0	0	0	0	0.00331036	0	0	0	0	0.000322997	0	0
Bacteria	Firmicutes	Clostridia	Clostridiales	Lachnospiraceae	Cellulosilyticum	9.07507e-05	0	8.53615e-05	4.51814e-05	0	0	0	0	0	0	0	0	0	0	0	0	0	0.000665023	0	0	0	0	0	0	0	0	0	0	0	0	0	0	0	0	0	0	0	0	0	0	0	0	0	0
Bacteria	Lentisphaerae	Lentisphaeria	Victivallales	Victivallaceae	Victivallis	0.000217802	0	0.0001233	9.03628e-05	0	0.00015514	0	0	0	0.000117069	0	0	0	0	0	0	0	0	0	8.83178e-05	0	0	7.97766e-05	0	0	0	0	0	0	0	0	0	0	0	0	0	0	0	0	0	0	0	0	6.66045e-05
Bacteria	Proteobacteria	Deltaproteobacteria	Desulfovibrionales	Desulfovibrionaceae	Bilophila	0.000308552	0	0	0	0	0	0	0	0	0	0	0	0	0	0	0	0	0.000221674	0	0	0.000200345	9.57243e-05	0	0	0	0	0	0	0	0	0	0	0	0	0	0	0	0	0.000125047	0	0	0	0	0
Bacteria	Proteobacteria	Alphaproteobacteria	Rhodospirillales	Acetobacteraceae	Acetobacter	0	0	0	0	0	0.000124112	0	0	0	5.85343e-05	0	0	0	0.000584997	0	0	0	0	0	0	0	0	0	0	0	0	0	0	0	0	0	0	0	0	0	0	0	0	0	0	0	0	0	0
Bacteria	Firmicutes	Clostridia	Clostridiales	Peptococcaceae	Uncultured Peptococcaceae	9.68007e-05	0	0	0.000112954	0	0.00015514	9.87947e-05	0	0	0.000117069	0	0	0	0.000159545	0	0	0	0	0	0	0	0	0	0	0	0	0.000592394	0.000937976	0	0.000137618	0	0	0	0	0.00114745	0	0	0	0	0	0	0	0	0
Bacteria	Lentisphaerae	RFP12 gut group	uncultured rumen bacterium		Uncultured Lentisphaerae RFP12 gut group	0	0	0.000284538	0.000203316	0	0.000217196	0	0	0	0	0	0	0	0	0	0	0	0	0	0	0	0	0	0	0	0	0	0	0	0	0	0	0	0	0	0	0	0	0	0	0	0	0	0
Bacteria	Firmicutes	Clostridia	Clostridiales	Family XI	Finegoldia	0.000139151	0	0	0	0	0	0	0	0	0.000175603	0	0	0	0	0	0	0	0	0	0	0	0	0	0	0.000305288	0	0	0	0	0	0	0	0	0	0.000191241	0	0	0	0	0	0	0	0	0
Bacteria	Tenericutes	Mollicutes	Mycoplasmatales	Mycoplasmataceae	Ureaplasma	0.000248052	0.000178031	0	0	0	0	0	8.09804e-05	0	0	0	8.75248e-05	0	0	0	0	0	0	0	0	0	0	0	0	0	0.00126204	0	0.000328292	0	0	0	0	0	0	0.00078887	0	0	0	0	0	0	0	0	0
Bacteria	Proteobacteria	Deltaproteobacteria	Desulfovibrionales	Desulfovibrionaceae	Desulfovibrio	0	0	0.000113815	0	0	0.000341308	0	0	0	0	0	0	0	0	0	0	0	0	0	0	0.000120207	0	0	0	0	0.000336545	0.00734568	0.00173526	0	0	0.000604915	0	0.00030838	0.000617508	0.00380092	0	0	0.000336078	0	0	0.000519326	0.00597545	0	0.00256427
Bacteria	Cyanobacteria	Chloroplast	Nicotiana tomentosiformis		Chloroplast	0	0.000118687	0	0	0	0	0	0	0	0	0	0	0	0	0	0	0	0	0.000444211	0	0	0	0	0	0	0	0	0	0	0	0	0	0	0	0	0	0.0062702	0	0	0	0	0	0	0.000166511
Bacteria	Firmicutes	Clostridia	Clostridiales	Defluviitaleaceae	Defluviitaleaceae Incertae Sedis	0	0	0	0	0	0	0.000246987	0	0	0	0	0	0	0	0	0	0	0	0	0	0	0	0	0.000280377	0	0	0	0	0	0	0	0	0	0	0	0.00099599	0	0	0	0	0	0	0	0
Bacteria	Proteobacteria	Gammaproteobacteria	Xanthomonadales	Xanthomonadaceae	Stenotrophomonas	0	0	0	0	0	0	0	0	0	0	0	0	0	0	0.000519015	0	0	0	0	0	0	0	0	0	0	0	0	0.000257943	0	0	0	0	0	0	0	0	0	0	0	0	0	0	0.00079964	0
Bacteria	Proteobacteria	Gammaproteobacteria	Pseudomonadales	Pseudomonadaceae	Pseudomonas	0	0	0	0	0	0	0	0	0	0	0.000390778	0	0	0	0	0	0	0	0	0	0	0	0	0	0	0	0	0	0	0	0	0	0	0	0	0	0.000662071	0	0	0	0	0	0	0
Bacteria	Spirochaetae	Spirochaetes	Spirochaetales	Spirochaetaceae	M2PT2-76 termite group	0	0	0.000208661	6.77721e-05	0	0	0	0	0	0	0	0	0	0	0	0	0	0	0	8.83178e-05	0	0	0	0	0	0	0	0	0	0	0	0	0	0	0	0	0	0	0	0	0	0	0	0
Bacteria	Proteobacteria	Betaproteobacteria	Burkholderiales	Oxalobacteraceae	Massilia	0	0	0	0	0	0	0	0	0	0	0	0	0	0	0.000330282	0	0	0	0	0	0	0	0	0	0	0	0	0	0	0	0	0	0.000231285	0	0	0	0	0	0	0	0	0	0	0
Bacteria	Actinobacteria	Actinobacteria	Micrococcales	Dermabacteraceae	Brachybacterium	0	0	0	0	0	0	0	0	0	0	0	0	0	0	0	0.000280191	0	0	0	0	0	0	0	0	0	0	0	0	0	0	0	0	0	0.000290592	0	0	0	0	0	0	0	0	0	0
Bacteria	Firmicutes	Erysipelotrichia	Erysipelotrichales	Erysipelotrichaceae	Asteroleplasma	0	0	0	0	0	9.30839e-05	0	0	0	0	0	0.00017505	0	0	0	0	0	0	0	0	0	0	0	0	0	0	0	0	0	0	0	0	0	0	0	0	0	0	0	0	0	0	0	0
Bacteria	Bacteroidetes	Cytophagia	Cytophagales	Cytophagaceae	Hymenobacter	0	0	0	0	0	0	0	0	0	5.85343e-05	0	0	0	0	0.000188733	0	0	0	0	0	0	0	0	0	0	0	0	0	0	0	0	0	0	0	0	0	0	0	0	0	0	0	0	0
Bacteria	Proteobacteria	Betaproteobacteria	Neisseriales	Neisseriaceae	Neisseria	0	0	0	0	0	0	0	0	0	0	0	0	0	7.97724e-05	0	0	0	0	0	0	0.000160276	0	0	0	0	0	0	0	0	0	0	0	0	0.00018162	0	0	0	0	0	0	0	0	0	0
Bacteria	Firmicutes	Clostridia	Clostridiales	Family XI	Murdochiella	0	0	0	0	0	0	0	0	0	0	8.68395e-05	0	0	0	0	0	0	0	0	0	0	0	0	0	0.000122115	0.000126204	0	7.03482e-05	0	0	5.04096e-05	0	0	0	0	0	0	0	0	0	0	0	0	0
Bacteria	Proteobacteria	Alphaproteobacteria	Sphingomonadales	Sphingomonadaceae	Sphingomonas	0	0	0	0	0	0	0	0	0	0	0	0	0	0	0.000188733	0	0	0	0	0	0	0	0	0	0	0	0	0	0	0	0	0	0	0	0	0	0.00112942	0	0	0	0	0	0	0
Bacteria	Actinobacteria	Actinobacteria	Propionibacteriales	Nocardioidaceae	Nocardioides	0	0	0	0	0	0	0	0	0	0	0	0	0	7.97724e-05	9.43663e-05	0	0	0	0	0	0	0	0	0	0	0	0	0	0	0	0	0	0	0	0	0	0	0	0	0	0	0	0	0
Bacteria	Firmicutes	Clostridia	Clostridiales	Family XI	Parvimonas	0.000133101	0	0	0	0	0	0	0	0	0	0	0	0	0	0	0	0	0	0	0	0	0	0	0	0	0.00021034	0	0	0	0	0	0	0	0	0	0	0	0	0	0.000200488	0	0	0	0
Bacteria	Firmicutes	Bacilli	Bacillales	Family XI	Gemella	3.63003e-05	8.90155e-05	0	0	0	0	0	0	0	0	0	0	0	0	0	0	0	0	0	0	0	0	0	0	0	0	0.000552901	0	0	0	0	0	0	0	0	0.000235892	0	0.000100823	0	0	0	0	0	0
Bacteria	Firmicutes	Clostridia	Clostridiales	Eubacteriaceae	Anaerofustis	0	0	0	0	0	0	0	0	0	0	0	0	0	0	0	0	0	0	0	0.000110397	0	0	0	0	0	0	0	0	0	0	0	0	0	0	0.000119526	0	0	0	0	0	0	0	0	0
Bacteria	Firmicutes	Clostridia	Clostridiales	vadinBB60	Uncultured Clostridiales vadinBB60	0	0	3.79384e-05	6.77721e-05	0	0	0	0	0	0	0	0	0	0	0	0	0	0	0	0	0	0	0	0	0	0	0	0	0	0	0	0	0	0	0	0	0	0	0	0	0	0	0	0
Bacteria	Chloroflexi	Thermomicrobia	JG30-KF-CM45	uncultured bacterium	Uncultured Thermomicrobia JG30-KF-CM45	0	0	1.89692e-05	0	0	0	0	0	0	0	0	0	0	0	0	0	0	0	0	0	0	0	0	0	6.10575e-05	0	0	0	0	0	0	0	0	0	0	0	0	0	0	0	0	0	0	0
Bacteria	Bacteroidetes	Bacteroidia	Bacteroidales	Porphyromonadaceae	Uncultured Porphyromonadaceae	0	0	0	0	0	0	0	0	0	0	0	0	0	7.97724e-05	0	0	0	0	0	0	0	0	0	0	0	0	0	0	0	0	0	0	0	0	0.000119526	0	0	0	0	0	0	0	0	0
Bacteria	Firmicutes	Clostridia	Clostridiales	Family XI	Anaerococcus	7.86506e-05	0	0	0	0	0	0	0	0	0	0	0	0	0	0	0	0	0	0	0	0	0	0	0	0	0	0	0	0	0	0	0	0	0	0	0	0	0	0	0	0	0	0	0
Bacteria	Firmicutes	Clostridia	Clostridiales	Family XI	Peptoniphilus	4.23503e-05	0	0	0	0	0	0	0	0	0	0	0	0	0	0	0	0	0	0	0	0	0	0	0	0	0.000168272	0	0	0	0	0	0	0	0	0	0	0	0	0	0	0	0	0	0
Bacteria	Actinobacteria	Actinobacteria	Bifidobacteriales	Bifidobacteriaceae	Bifidobacterium	0	0	0	0	0	0	0	0	0	0	0	0	0	0	0	0	0	0	0	0	0	0	0	0	0	0	0	0	0	0	0.00267171	0	0.00609051	0	0	0	0	0.000772979	0.00691926	0	0.00626901	0	0	0
Bacteria	Actinobacteria	Coriobacteriia	Coriobacteriales	Coriobacteriaceae	Atopobium	0	0	0	0	0	0	0	0	0	0	0	0	0	0	0	0	0	0	0	0	0	0	0	0	0	0	0	0	0	0	0	9.36476e-05	0	0	0	0	0	0	0	0	0.000296758	0	0	0
Bacteria	Proteobacteria	Alphaproteobacteria	Caulobacterales	Caulobacteraceae	Brevundimonas	0	0	0	0	0	0	0	0	0	0	0	0	0	0	0	0	0	0	0	0	0	0	0	0	0	0	0	0	0	0	0	0	0	0	0	0	0	0	0	0	0.000853179	0	0	0
Bacteria	Proteobacteria	Alphaproteobacteria	Rhodobacterales	Rhodobacteraceae	Paracoccus	0	0	0	0	0	0	0	0	0	0	0	0	0	0	0	0	0	0	0	0	0	0	0	0	0	0	0	0	0	0	7.56144e-05	0	0	0	0	0	0.00144098	0	0	0	0	0	0	0
Bacteria	Firmicutes	Negativicutes	Selenomonadales	Veillonellaceae	Megasphaera	0	0	0	0	0	0	0	0	0	0	0	0	0	0	0	0	0	0	0	0	0	0	0	0	0	0.00307097	0.00734568	0.000234494	0	0.000321108	0.000504096	0.000874044	0.0557397	0	0	0	0	0.0109561	0.00162561	0	0.00808665	0.0297158	0	0
Bacteria	Bacteroidetes	Bacteroidia	Bacteroidales	uncultured	Uncultured Bacteroidales	0	0	0	0	0	0	0	0	0	0	0	0	0	0	0	0	0	0	0	0	0	0	0	0	0	0	0	0	0	0	0	0	0.000925141	0	0	0	0	0	0.00316785	0	0	0	0	0
Bacteria	Bacteroidetes	Flavobacteriia	Flavobacteriales	Flavobacteriaceae	Wautersiella	0	0	0	0	0	0	0	0	0	0	0	0	0	0	0	0	0	0	0	0	0	0	0	0	0	0	0	0	0	0	0	0	0	0	0	0	0	0	0	0	0.0365383	0	0.00454795	0
[truncated: 5 more columns]
